# Supplementary material for: The Relation between Migratory Activity of Pipistrellus Bats at Sea and Weather Conditions Offers Possibilities to Reduce Offshore Wind Farm Effects
Source: Animals (Basel). 2021 Dec 4;11(12):3457. doi: 10.3390/ani11123457 (PMC8698069; doi:10.3390/ani11123457)
Supplement: Supplementary file 1 [file animals-11-03457-s001.zip]

Archive with 2 entries (2 files):
- Bats metadata.csv
- meteo data_all.csv
