# Supplementary material for: The Relation between Migratory Activity of Pipistrellus Bats at Sea and Weather Conditions Offers Possibilities to Reduce Offshore Wind Farm Effects
Source: Animals (Basel). 2021 Dec 4;11(12):3457. doi: 10.3390/ani11123457 (PMC8698069; doi:10.3390/ani11123457)
Supplement: Supplementary file 1 [file animals-11-03457-s001.zip › Bats metadata.csv]

nr.	file.name	Batcorder	turbine	altitude	Date	start.recording..CEST.	stop.recording..CEST.	length..s.	n.calls	species	DP.10
1	20170828-CPG01LB562-000045.wav	CPG01LB562	G01	L	29-08-17	0:19:28	00:19:28,463	0.463	3	Pipnat	1
2	20170829-CPG03LB380-000046.wav	CPG03LB380	G03	L	29-08-17	2:30:48	02:30:48,463	0.463	4	Pipnat	1
3	20170829-CPG03LB380-000047.wav	CPG03LB380	G03	L	29-08-17	2:30:50	02:30:51,298	1.298	7	Pipnat	0
4	20170902-CPG01LB562-000054.wav	CPG01LB562	G01	L	2/9/2017	5:28:02	05:28:02,791	0.791	1	P40	1
5	20170902-CPG03LB380-000056.wav	CPG03LB380	G03	L	2/9/2017	6:07:08	06:07:08,467	0.467	14	P40	1
6	20170902-CPG03LB380-000057.wav	CPG03LB380	G03	L	2/9/2017	6:07:10	06:07:12,032	2.032	2	Pipnat	0
7	20170902-CPG03LB380-000058.wav	CPG03LB380	G03	L	2/9/2017	6:07:20	06:07:24,477	4.477	11	Pipnat	0
8	20170902-CPG03LB380-000059.wav	CPG03LB380	G03	L	2/9/2017	6:10:34	06:10:34,467	0.467	39	Pipnat	0
9	20170902-CPJ01LB559-000056.wav	CPJ01LB559	J01	L	2/9/2017	23:53:48	23:53:49,7	1.7	13	Pipnat	1
10	20170904-CPG01LB562-000061.wav	CPG01LB562	G01	L	4/9/2017	21:58:38	21:58:38,463	0.463	8	Pipnat	1
11	20170904-CPG01LB562-000062.wav	CPG01LB562	G01	L	4/9/2017	21:58:38	21:58:39,507	1.507	2	Pipnat	0
12	20170904-CPH01LB379-000062.wav	CPH01LB379	H01	L	4/9/2017	23:45:06	23:45:06,463	0.463	4	Pipnat	1
13	20170904-CPH01LB379-000063.wav	CPH01LB379	H01	L	4/9/2017	23:45:08	23:45:08,463	0.463	5	P40	0
14	20170904-CPH01LB379-000064.wav	CPH01LB379	H01	L	4/9/2017	23:45:10	23:45:10,463	0.463	4	Pipnat	0
15	20170904-CPH01LB379-000065.wav	CPH01LB379	H01	L	4/9/2017	23:45:12	23:45:13,04	1.04	12	P40	0
16	20170906-CPI01L1374-000061.wav	CPI01L1374	I01	L	6/9/2017	1:19:48	01:19:48,467	0.467	2	Pipnat	1
17	20170910-CPG03LB380-000076.wav	CPG03LB380	G03	L	10/9/2017	2:05:58	02:05:58,467	0.467	12	P40	1
18	20170910-CPG03LB380-000077.wav	CPG03LB380	G03	L	10/9/2017	2:06:00	02:06:01,421	1.421	9	Pipnat	0
19	20170922-CPG03LB380-000102.wav	CPG03LB380	G03	L	22-09-17	2:56:54	02:56:54,463	0.463	6	P40	1
20	20170922-CPG03LB380-000103.wav	CPG03LB380	G03	L	22-09-17	2:56:54	02:56:54,467	0.467	13	Pipnat	0
21	20170922-CPG03LB380-000106.wav	CPG03LB380	G03	L	22-09-17	2:56:56	02:56:57,651	1.651	11	Pipnat	0
22	20170922-CPH02LB378-000006.wav	CPH02LB378	H02	L	22-09-17	3:12:44	03:12:44,467	0.467	2	Pipnat	1
23	20170922-CPH02LB378-000007.wav	CPH02LB378	H02	L	22-09-17	3:12:46	03:12:47,155	1.155	21	Pipnat	0
24	20170922-CPH02LB378-000008.wav	CPH02LB378	H02	L	22-09-17	23:38:26	23:38:26,463	0.463	2	Pipnat	1
25	20170922-CPH02LB378-000009.wav	CPH02LB378	H02	L	22-09-17	23:38:30	23:38:33,019	3.019	1	Pipnat	0
26	20170922-CPI03LB381-000102.wav	CPI03LB381	I03	L	22-09-17	23:48:36	23:48:38,712	2.712	11	Pipnat	1
27	20170922-CPI03LB381-000103.wav	CPI03LB381	I03	L	22-09-17	23:53:54	23:53:55,692	1.692	11	Pipnat	0
28	20170922-CPJ01LB559-000095.wav	CPJ01LB559	J01	L	23-09-17	0:48:36	00:48:36,467	0.467	4	Pipnat	1
29	20170922-CPJ01LB559-000096.wav	CPJ01LB559	J01	L	23-09-17	0:48:36	00:48:36,885	0.885	4	Pipnat	0
30	20170922-CPJ01LB559-000097.wav	CPJ01LB559	J01	L	23-09-17	0:51:54	00:51:55,569	1.569	9	Pipnat	0
31	20170923-CPG01LB562-000102.wav	CPG01LB562	G01	L	23-09-17	2:00:00	02:00:00,463	0.463	3	Pipnat	1
32	20170923-CPG01LB562-000103.wav	CPG01LB562	G01	L	23-09-17	2:00:02	02:00:02,844	0.844	4	Pipnat	0
33	20170923-CPG01LB562-000104.wav	CPG01LB562	G01	L	23-09-17	2:00:04	02:00:04,467	0.467	2	Pipnat	0
34	20170923-CPG01LB562-000105.wav	CPG01LB562	G01	L	23-09-17	2:53:08	02:53:08,467	0.467	4	Pipnat	1
35	20170923-CPG03LB380-000109.wav	CPG03LB380	G03	L	23-09-17	3:42:26	03:42:26,463	0.463	25	Pipnat	1
36	20170923-CPG03LB380-000110.wav	CPG03LB380	G03	L	23-09-17	3:42:26	03:42:26,467	0.467	3	Pipnat	0
37	20170923-CPG03LB380-000111.wav	CPG03LB380	G03	L	23-09-17	3:42:26	03:42:27,315	1.315	3	Pipnat	0
38	20170923-CPG03LB380-000112.wav	CPG03LB380	G03	L	24-09-17	0:10:36	00:10:36,463	0.463	3	Pipnat	1
39	20170923-CPH02LB378-000010.wav	CPH02LB378	H02	L	24-09-17	0:11:04	00:11:06,884	2.884	11	Pipnat	1
40	20170923-CPH02LB378-000011.wav	CPH02LB378	H02	L	24-09-17	0:12:56	00:12:57,483	1.483	3	Pipnat	0
41	20170923-CPH02LB378-000012.wav	CPH02LB378	H02	L	24-09-17	0:25:04	00:25:04,463	0.463	2	Pipnat	1
42	20170923-CPI01L1374-000096.wav	CPI01L1374	I01	L	24-09-17	0:28:40	00:28:40,463	0.463	5	Pipnat	1
43	20170923-CPI01L1374-000097.wav	CPI01L1374	I01	L	24-09-17	0:36:18	00:36:18,463	0.463	5	Pipnat	0
44	20170923-CPI01L1374-000098.wav	CPI01L1374	I01	L	24-09-17	0:40:12	00:40:13,511	1.511	2	Pipnat	1
45	20170923-CPI01L1374-000101.wav	CPI01L1374	I01	L	24-09-17	0:41:20	00:41:20,467	0.467	1	Pipnat	0
46	20170923-CPI01L1374-000102.wav	CPI01L1374	I01	L	24-09-17	0:41:22	00:41:23,802	1.802	6	Pipnat	0
47	20170923-CPI01L1374-000103.wav	CPI01L1374	I01	L	24-09-17	0:41:44	00:41:44,676	0.676	5	Pipnat	0
48	20170923-CPI01L1374-000104.wav	CPI01L1374	I01	L	24-09-17	0:41:44	00:41:44,471	0.471	3	Pipnat	0
49	20170923-CPI01L1374-000105.wav	CPI01L1374	I01	L	24-09-17	0:44:20	00:44:21,143	1.143	25	Pipnat	0
50	20170923-CPI03LB381-000106.wav	CPI03LB381	I03	L	24-09-17	0:44:22	00:44:22,659	0.659	8	Pipnat	1
51	20170923-CPI03LB381-000107.wav	CPI03LB381	I03	L	24-09-17	0:44:26	00:44:29,707	3.707	3	Pipnat	0
52	20170923-CPI03LB381-000108.wav	CPI03LB381	I03	L	24-09-17	0:44:40	00:44:40,467	0.467	9	Pipnat	0
53	20170923-CPJ01LB559-000102.wav	CPJ01LB559	J01	L	24-09-17	0:44:42	00:44:42,467	0.467	3	P40	1
54	20170923-CPJ01LB559-000103.wav	CPJ01LB559	J01	L	24-09-17	0:44:42	00:44:42,852	0.852	2	Pipnat	0
55	20170923-DPI01HB373-000006.wav	DPI01HB373	I01	H	24-09-17	0:57:06	00:57:07,02	1.02	2	Pipnat	1
56	20170924-CPG01LB562-000106.wav	CPG01LB562	G01	L	24-09-17	1:05:28	01:05:28,463	0.463	19	Pipnat	1
57	20170924-CPG03LB380-000113.wav	CPG03LB380	G03	L	24-09-17	1:13:52	01:13:52,467	0.467	14	Pipnat	1
58	20170924-CPG03LB380-000114.wav	CPG03LB380	G03	L	24-09-17	1:13:52	01:13:52,463	0.463	1	Pipnat	0
59	20170924-CPG03LB380-000115.wav	CPG03LB380	G03	L	24-09-17	1:13:52	01:13:52,913	0.913	1	Pipnat	0
60	20170924-CPG03LB380-000116.wav	CPG03LB380	G03	L	24-09-17	1:13:54	01:13:54,467	0.467	4	Pipnat	0
61	20170924-CPG03LB380-000117.wav	CPG03LB380	G03	L	24-09-17	1:14:00	01:14:00,467	0.467	5	Pipnat	0
62	20170924-CPG03LB380-000118.wav	CPG03LB380	G03	L	24-09-17	1:14:00	01:14:00,467	0.467	2	Pipnat	0
63	20170924-CPG03LB380-000119.wav	CPG03LB380	G03	L	24-09-17	1:17:10	01:17:10,463	0.463	16	P40	0
64	20170924-CPG03LB380-000120.wav	CPG03LB380	G03	L	24-09-17	1:49:16	01:49:18,769	2.769	3	Pipnat	1
65	20170924-CPH01LB379-000105.wav	CPH01LB379	H01	L	24-09-17	3:41:40	03:41:41,339	1.339	4	Pipnat	1
66	20170924-CPH02HB375-000008.wav	CPH02HB375	H02	H	24-09-17	3:41:40	03:41:40,467	0.467	2	Pipnat	1
67	20170924-CPH02HB375-000009.wav	CPH02HB375	H02	H	24-09-17	3:46:54	03:46:55,942	1.942	10	Pipnat	0
68	20170924-CPH02HB375-000010.wav	CPH02HB375	H02	H	24-09-17	3:54:46	03:54:48,105	2.105	3	Pipnat	1
69	20170924-CPH02HB375-000011.wav	CPH02HB375	H02	H	24-09-17	4:06:28	04:06:29,331	1.331	5	Pipnat	1
70	20170924-CPH02HB375-000012.wav	CPH02HB375	H02	H	24-09-17	4:06:30	04:06:30,836	0.836	6	Pipnat	0
71	20170924-CPH02HB375-000013.wav	CPH02HB375	H02	H	24-09-17	4:48:06	04:48:06,463	0.463	5	Pipnat	1
72	20170924-CPH02LB378-000016.wav	CPH02LB378	H02	L	24-09-17	4:56:16	04:56:16,463	0.463	6	Pipnat	1
73	20170924-CPH02LB378-000017.wav	CPH02LB378	H02	L	24-09-17	5:15:28	05:15:28,463	0.463	10	Pipnat	1
74	20170924-CPH02LB378-000018.wav	CPH02LB378	H02	L	24-09-17	5:17:08	05:17:08,987	0.987	18	P40	0
75	20170924-CPI01L1374-000106.wav	CPI01L1374	I01	L	24-09-17	5:17:08	05:17:08,467	0.467	4	Pipnat	1
76	20170924-CPI01L1374-000107.wav	CPI01L1374	I01	L	24-09-17	5:17:10	05:17:10,467	0.467	3	P40	0
77	20170924-CPI01L1374-000108.wav	CPI01L1374	I01	L	24-09-17	5:23:58	05:24:01,334	3.334	3	Pipnat	0
78	20170924-CPI01L1374-000109.wav	CPI01L1374	I01	L	24-09-17	5:32:10	05:32:10,463	0.463	6	Pipnat	1
79	20170924-CPI01L1374-000110.wav	CPI01L1374	I01	L	24-09-17	5:32:12	05:32:12,676	0.676	3	Pipnat	0
80	20170924-CPI01L1374-000111.wav	CPI01L1374	I01	L	24-09-17	6:10:52	06:10:54,847	2.847	4	Pipnat	1
81	20170924-CPI01L1374-000112.wav	CPI01L1374	I01	L	24-09-17	6:22:22	06:22:23,88	1.88	10	Pipnat	1
82	20170924-CPI03LB381-000109.wav	CPI03LB381	I03	L	24-09-17	6:22:22	06:22:22,467	0.467	9	Pipnat	1
83	20170924-CPJ01LB559-000104.wav	CPJ01LB559	J01	L	24-09-17	6:22:56	06:22:56,463	0.463	11	Pipnat	1
84	20170924-CPJ01LB559-000105.wav	CPJ01LB559	J01	L	24-09-17	6:22:58	06:22:59,036	1.036	7	Pipnat	0
85	20170924-CPJ01LB559-000106.wav	CPJ01LB559	J01	L	24-09-17	7:10:42	07:10:44,064	2.064	5	P40	1
86	20170924-CPJ01LB559-000107.wav	CPJ01LB559	J01	L	24-09-17	7:10:44	07:10:44,463	0.463	7	Pipnat	0
87	20170924-CPJ01LB559-000108.wav	CPJ01LB559	J01	L	24-09-17	7:10:58	07:10:59,425	1.425	5	P40	0
88	20170924-CPJ01LB559-000109.wav	CPJ01LB559	J01	L	24-09-17	7:22:48	07:22:49,204	1.204	11	P40	1
89	20170924-CPJ01LB559-000110.wav	CPJ01LB559	J01	L	24-09-17	7:25:30	07:25:30,463	0.463	13	P40	0
90	20170924-CPJ01LB559-000111.wav	CPJ01LB559	J01	L	24-09-17	7:36:34	07:36:34,463	0.463	3	P40	1
91	20170924-CPJ01LB559-000112.wav	CPJ01LB559	J01	L	24-09-17	7:48:26	07:48:27,499	1.499	9	P40	1
92	20170924-CPJ01LB559-000113.wav	CPJ01LB559	J01	L	24-09-17	8:18:56	08:18:56,664	0.664	12	Pipnat	1
93	20170924-CPJ01LB559-000114.wav	CPJ01LB559	J01	L	24-09-17	8:36:24	08:36:24,68	0.68	7	Pipnat	1
94	20170925-CPH02LB378-000021.wav	CPH02LB378	H02	L	25-09-17	1:00:58	01:00:58,463	0.463	2	P40	1
95	20170925-CPH02LB378-000022.wav	CPH02LB378	H02	L	25-09-17	1:01:00	01:01:01,028	1.028	8	Pipnat	0
96	20170925-CPH02LB378-000023.wav	CPH02LB378	H02	L	25-09-17	1:01:00	01:01:00,463	0.463	3	P40	0
97	20170926-CPH02LB378-000026.wav	CPH02LB378	H02	L	26-09-17	7:18:34	07:18:35,266	1.266	9	P40	1
98	20170926-CPH02LB378-000027.wav	CPH02LB378	H02	L	26-09-17	7:19:34	07:19:34,557	0.557	10	P40	0
99	20170926-CPH02LB378-000028.wav	CPH02LB378	H02	L	26-09-17	7:19:38	07:19:39,855	1.855	15	P40	0
100	20170926-CPH02LB378-000029.wav	CPH02LB378	H02	L	26-09-17	7:19:48	07:19:49,208	1.208	20	P40	0
101	20170928-CPG01LB562-000117.wav	CPG01LB562	G01	L	29-09-17	0:08:38	00:08:38,831	0.831	3	Pipnat	1
102	20170928-CPG01LB562-000118.wav	CPG01LB562	G01	L	29-09-17	0:08:40	00:08:40,463	0.463	5	Pipnat	0
103	20170928-CPG01LB562-000119.wav	CPG01LB562	G01	L	29-09-17	0:08:40	00:08:41,094	1.094	2	Pipnat	0
104	20170928-CPG03LB380-000131.wav	CPG03LB380	G03	L	29-09-17	0:17:30	00:17:31,446	1.446	10	Pipnat	1
105	20170928-CPG03LB380-000132.wav	CPG03LB380	G03	L	29-09-17	0:20:36	00:20:36,868	0.868	12	Pipnat	0
106	20170928-CPG03LB380-000133.wav	CPG03LB380	G03	L	29-09-17	0:20:38	00:20:39,169	1.196	12	Pipnat	0
107	20170928-CPG03LB380-000134.wav	CPG03LB380	G03	L	29-09-17	0:20:40	00:20:42,114	2.114	16	Pipnat	0
108	20170928-CPH02LB378-000036.wav	CPH02LB378	H02	L	29-09-17	0:59:46	00:59:46,467	0.467	3	Pipnat	1
109	20170928-CPH02LB378-000037.wav	CPH02LB378	H02	L	29-09-17	0:59:46	00:59:46,467	0.467	2	Pipnat	0
110	20170929-CPG01HB376-000018.wav	CPG01HB376	G01	H	29-09-17	2:48:40	02:48:40,467	0.467	8	Pipnat	1
111	20170929-CPG01HB376-000019.wav	CPG01HB376	G01	H	29-09-17	2:48:40	02:48:41,921	1.921	2	Pipnat	0
112	20170930-CPG03LB380-000139.wav	CPG03LB380	G03	L	30-09-17	22:39:58	22:39:58,836	0.836	4	Pipnat	1
113	20170930-CPG03LB380-000140.wav	CPG03LB380	G03	L	30-09-17	22:40:00	22:40:00,766	0.766	13	Pipnat	0
114	20170930-CPH01LB379-000120.wav	CPH01LB379	H01	L	1/10/2017	0:24:02	00:24:02,938	0.938	2	P40	1
115	20170930-CPH01LB379-000121.wav	CPH01LB379	H01	L	1/10/2017	0:24:02	00:24:02,463	0.463	5	P40	0
116	20171009-CPG03LB380-000157.wav	CPG03LB380	G03	L	9/10/2017	3:06:46	03:06:48,236	2.236	11	Pipnat	1
117	20171009-CPG03LB380-000158.wav	CPG03LB380	G03	L	9/10/2017	3:07:10	03:07:10,467	0.467	14	Pipnat	0
118	20171009-CPG03LB380-000159.wav	CPG03LB380	G03	L	9/10/2017	3:07:10	03:07:10,463	0.463	4	Pipnat	0
119	20171009-CPG03LB380-000160.wav	CPG03LB380	G03	L	9/10/2017	3:07:10	03:07:12,355	2.355	2	P40	0
120	20171009-CPG03LB380-000161.wav	CPG03LB380	G03	L	9/10/2017	3:10:46	03:10:46,463	0.463	12	Pipnat	0
121	20171009-CPH02LB378-000058.wav	CPH02LB378	H02	L	9/10/2017	3:10:46	03:10:47,335	1.335	8	Pipnat	1
122	20171009-CPH02LB378-000059.wav	CPH02LB378	H02	L	9/10/2017	3:27:16	03:27:17,97	1.97	1	Pipnat	1
123	20171014-CPG03LB380-000174.wav	CPG03LB380	G03	L	14-10-17	22:29:00	22:29:03,789	3.789	13	Pipnat	1
124	20171018-CPH02LB378-000078.wav	CPH02LB378	H02	L	18-10-17	2:52:14	02:52:15,102	1.102	13	Pipnat	1
125	20171018-CPH02LB378-000079.wav	CPH02LB378	H02	L	18-10-17	5:37:40	05:37:40,467	0.467	2	Pipnat	1
126	20171018-CPJ01LB559-000163.wav	CPJ01LB559	J01	L	18-10-17	5:48:32	05:48:32,471	0.471	2	Pipnat	1
127	20171031-CPG01LB562-000184.wav	CPG01LB562	G01	L	31-10-17	2:25:22	02:25:22,463	0.463	6	P40	1
128	20171031-CPG01LB562-000185.wav	CPG01LB562	G01	L	31-10-17	2:25:24	02:25:24,463	0.463	6	P40	0
129	20171031-CPG01LB562-000186.wav	CPG01LB562	G01	L	31-10-17	2:25:28	02:25:31,686	3.686	35	P40	0
130	20171102-CPG01LB562-000193.wav	CPG01LB562	G01	L	3/11/2017	0:32:08	00:32:10,597	2.597	11	Pipnat	1
131	20171102-CPI01L1374-000194.wav	CPI01L1374	I01	L	3/11/2017	0:55:42	00:55:42,467	0.467	2	Pipnat	1
132	20171103-CPH02LB378-000112.wav	CPH02LB378	H02	L	3/11/2017	1:09:34	01:09:36,359	2.359	2	Pipnat	1
133	20171103-CPH02LB378-000113.wav	CPH02LB378	H02	L	3/11/2017	3:14:10	03:14:13,985	3.985	12	Pipnat	1
134	20171103-CPI03LB381-000196.wav	CPI03LB381	I03	L	3/11/2017	3:15:38	03:15:38,463	0.463	29	Pipnat	1
135	20171103-CPJ01LB559-000196.wav	CPJ01LB559	J01	L	3/11/2017	3:15:40	03:15:42,118	2.118	11	Pipnat	1
136	20171108-CPG01LB562-000206.wav	CPG01LB562	G01	L	9/11/2017	0:49:48	00:49:48,467	0.467	5	Pipnat	1
137	20171108-CPG01LB562-000207.wav	CPG01LB562	G01	L	9/11/2017	0:49:50	00:49:50,463	0.463	3	Pipnat	0
138	20171108-CPG01LB562-000208.wav	CPG01LB562	G01	L	9/11/2017	0:49:50	00:49:50,463	0.463	3	Pipnat	0
139	20171109-CPG01LB562-000209.wav	CPG01LB562	G01	L	9/11/2017	1:03:40	01:03:40,463	0.463	4	P40	1
140	20171109-CPG01LB562-000210.wav	CPG01LB562	G01	L	9/11/2017	1:03:42	01:03:42,463	0.463	4	Pipnat	0
141	20171109-CPG01LB562-000211.wav	CPG01LB562	G01	L	9/11/2017	1:03:42	01:03:42,463	0.463	4	Pipkuh	0
142	20171109-CPG01LB562-000212.wav	CPG01LB562	G01	L	9/11/2017	1:03:44	01:03:44,463	0.463	8	Pipnat	0
143	20171109-CPH01LB379-000200.wav	CPH01LB379	H01	L	9/11/2017	1:11:06	01:11:06,463	0.463	2	Pipnat	1
144	20171109-CPH01LB379-000201.wav	CPH01LB379	H01	L	9/11/2017	1:11:06	01:11:06,463	0.463	3	Pipnat	0
145	20171109-CPH01LB379-000202.wav	CPH01LB379	H01	L	9/11/2017	1:11:06	01:11:06,467	0.467	3	Pipnat	0
146	20171109-CPH01LB379-000203.wav	CPH01LB379	H01	L	9/11/2017	1:11:10	01:11:13,178	3.178	3	Pipnat	0
147	20171109-CPJ01LB559-000210.wav	CPJ01LB559	J01	L	9/11/2017	3:57:20	03:57:20,463	0.463	2	Pipnat	1
148	20171109-CPJ01LB559-000211.wav	CPJ01LB559	J01	L	9/11/2017	3:57:22	03:57:22,926	0.926	3	Pipnat	0
149	20171109-CPJ01LB559-000212.wav	CPJ01LB559	J01	L	9/11/2017	3:57:22	03:57:22,463	0.463	4	Pipnat	0
150	20171109-CPJ01LB559-000213.wav	CPJ01LB559	J01	L	9/11/2017	3:57:22	03:57:22,463	0.463	21	Pipnat	0
209	20200910-NORTHERXXX-000305.raw	0826-MCF11	Norther	L	10/9/2020	05:22:23		0.9544	9	Pip_pip	1
210	20200910-NORTHERXXX-000306.raw	0826-MCF11	Norther	L	10/9/2020	05:22:58		0.9216	6	Pip_pip	0
211	20200910-NORTHERXXX-000307.raw	0826-MCF11	Norther	L	10/9/2020	05:22:59		0.4137	3	Pip_pip	0
212	20200910-NORTHERXXX-000308.raw	0826-MCF11	Norther	L	10/9/2020	05:23:27		0.258	1	Pip_pip	0
213	20200910-NORTHERXXX-000309.raw	0826-MCF11	Norther	L	10/9/2020	05:23:27		0.258	1	Pip_pip	0
214	20200910-NORTHERXXX-000310.raw	0826-MCF11	Norther	L	10/9/2020	05:26:51		0.3523	2	Pip_pip	0
215	20200910-NORTHERXXX-000311.raw	0826-MCF11	Norther	L	10/9/2020	05:26:51		0.3236	2	Pip_pip	0
216	20200910-NORTHERXXX-000312.raw	0826-MCF11	Norther	L	10/9/2020	05:32:33		0.6758	4	Pip_pip	1
217	20200910-NORTHERXXX-000313.raw	0826-MCF11	Norther	L	10/9/2020	05:33:55		0.258	1	Pip_pip	0
218	20200910-NORTHERXXX-000314.raw	0826-MCF11	Norther	L	10/9/2020	05:40:48		0.258	1	Pip_pip	1
219	20200918-NORTHERXXX-000331.raw	0826-MCF11	Norther	L	18/9/2020	05:44:33		0.852	6	Pip_pip	1
220	20200919-NORTHERXXX-000336.raw	0826-MCF11	Norther	L	19/9/2020	21:28:32		0.5652	4	Pip_nat	1
221	20200713-WIELINGENX-000088.raw	0828-MCF09	Wielingen	L	13/7/2020	21:26:20		0.258	1	Pip_pip	1
222	20200713-WIELINGENX-000089.raw	0828-MCF09	Wielingen	L	13/7/2020	21:29:20		0.258	1	Pip_pip	0
223	20200713-WIELINGENX-000090.raw	0828-MCF09	Wielingen	L	13/7/2020	21:29:21		0.258	2	Pip_pip	0
224	20200713-WIELINGENX-000091.raw	0828-MCF09	Wielingen	L	13/7/2020	21:29:21		0.258	1	Pip_pip	0
225	20200713-WIELINGENX-000093.raw	0828-MCF09	Wielingen	L	13/7/2020	21:52:45		0.5038	4	Pip_pip	1
226	20200713-WIELINGENX-000094.raw	0828-MCF09	Wielingen	L	13/7/2020	21:59:23		0.258	2	Pip_pip	0
228	20200714-WIELINGENX-000097.raw	0828-MCF09	Wielingen	L	14/7/2020	02:49:00		0.4751	8	Pip_pip	1
229	20200719-WIELINGENX-000340.raw	0828-MCF09	Wielingen	L	19/7/2020	00:46:00		0.258	1	Pip 40	1
230	20200807-WIELINGENX-000435.raw	0828-MCF09	Wielingen	L	7/8/2020	22:44:24		0.9748	5	Pip_nat	1
231	20200808-WIELINGENX-000436.raw	0828-MCF09	Wielingen	L	8/8/2020	01:46:58		0.258	1	Pip 40	1
232	20200808-WIELINGENX-000437.raw	0828-MCF09	Wielingen	L	8/8/2020	01:46:58		0.258	1	Pip 40	0
233	20200808-WIELINGENX-000438.raw	0828-MCF09	Wielingen	L	8/8/2020	01:46:58		0.258	1	Pip 40	0
234	20200808-WIELINGENX-000439.raw	0828-MCF09	Wielingen	L	8/8/2020	01:46:59		0.258	1	Pip 40	0
235	20200813-WIELINGENX-000450.raw	0828-MCF09	Wielingen	L	13/8/2020	02:05:16		0.258	1	Pip_pip	1
236	20200813-WIELINGENX-000451.raw	0828-MCF09	Wielingen	L	13/8/2020	02:05:16		0.258	1	Pip_pip	0
237	20200818-WIELINGENX-000464.raw	0828-MCF09	Wielingen	L	18/8/2020	21:55:23		0.4383	2	Pip_nat	1
238	20200818-WIELINGENX-000465.raw	0828-MCF09	Wielingen	L	18/8/2020	21:55:23		0.258	1	Pip_nat	0
239	20200818-WIELINGENX-000466.raw	0828-MCF09	Wielingen	L	18/8/2020	21:55:24		1.1346	6	Pip_nat	0
240	20200818-WIELINGENX-000467.raw	0828-MCF09	Wielingen	L	18/8/2020	21:55:35		0.553	3	Pip_nat	0
241	20200818-WIELINGENX-000468.raw	0828-MCF09	Wielingen	L	18/8/2020	21:55:35		0.258	1	Pip_nat	0
245	20200830-WIELINGENX-004837.raw	0828-MCF09	Wielingen	L	30/8/2020	01:06:43		0.258	1	Pip_nat	1
246	20200830-WIELINGENX-004838.raw	0828-MCF09	Wielingen	L	30/8/2020	01:06:44		0.258	2	Pip_nat	0
247	20200901-WIELINGENX-004848.raw	0828-MCF09	Wielingen	L	1/9/2020	01:00:54		2.7484	17	Pip_nat	1
248	20200901-WIELINGENX-004848.raw	0828-MCF09	Wielingen	L	1/9/2020	01:00:54		2.7484	17	Pip_nat	0
249	20200901-WIELINGENX-004849.raw	0828-MCF09	Wielingen	L	1/9/2020	01:00:55		0.258	1	Pip_nat	0
250	20200902-WIELINGENX-004852.raw	0828-MCF09	Wielingen	L	2/9/2020	00:29:49		0.258	1	Pip 40	1
251	20200902-WIELINGENX-004853.raw	0828-MCF09	Wielingen	L	2/9/2020	00:29:49		0.4628	2	Pip 40	0
252	20200902-WIELINGENX-004854.raw	0828-MCF09	Wielingen	L	2/9/2020	00:29:51		0.6554	3	Pip 40	0
253	20200902-WIELINGENX-004855.raw	0828-MCF09	Wielingen	L	2/9/2020	00:29:51		0.258	1	Pip 40	0
254	20200902-WIELINGENX-004856.raw	0828-MCF09	Wielingen	L	2/9/2020	00:29:52		1.2411	6	Pip 40	0
255	20200902-WIELINGENX-004857.raw	0828-MCF09	Wielingen	L	2/9/2020	00:53:02		1.1837	6	Pip 40	1
256	20200902-WIELINGENX-004858.raw	0828-MCF09	Wielingen	L	2/9/2020	00:53:03		0.258	1	Pip 40	0
257	20200902-WIELINGENX-004859.raw	0828-MCF09	Wielingen	L	2/9/2020	00:53:04		1.3312	7	Pip 40	0
258	20200902-WIELINGENX-004860.raw	0828-MCF09	Wielingen	L	2/9/2020	00:53:04		0.258	1	Pip 40	0
259	20200902-WIELINGENX-004861.raw	0828-MCF09	Wielingen	L	2/9/2020	01:33:03		0.258	1	Pip 40	1
260	20200902-WIELINGENX-004862.raw	0828-MCF09	Wielingen	L	2/9/2020	01:33:03		0.5857	5	Pip 40	0
261	20200902-WIELINGENX-004863.raw	0828-MCF09	Wielingen	L	2/9/2020	01:33:05		1.2288	9	Pip 40	0
262	20200902-WIELINGENX-004864.raw	0828-MCF09	Wielingen	L	2/9/2020	01:33:05		0.258	1	Pip 40	0
263	20200902-WIELINGENX-004865.raw	0828-MCF09	Wielingen	L	2/9/2020	01:36:56		0.258	1	Pip_nat	0
264	20200902-WIELINGENX-004866.raw	0828-MCF09	Wielingen	L	2/9/2020	01:36:56		0.258	1	Pip_nat	0
265	20200902-WIELINGENX-004867.raw	0828-MCF09	Wielingen	L	2/9/2020	01:36:57		0.258	1	Pip_nat	0
266	20200902-WIELINGENX-004868.raw	0828-MCF09	Wielingen	L	2/9/2020	01:36:57		0.258	1	Pip_nat	0
267	20200902-WIELINGENX-004869.raw	0828-MCF09	Wielingen	L	2/9/2020	01:36:58		0.6881	3	Pip_nat	0
268	20200902-WIELINGENX-004870.raw	0828-MCF09	Wielingen	L	2/9/2020	01:36:58		0.258	1	Pip_nat	0
269	20200902-WIELINGENX-004871.raw	0828-MCF09	Wielingen	L	2/9/2020	01:44:40		0.258	1	Pip_nat	1
270	20200902-WIELINGENX-004872.raw	0828-MCF09	Wielingen	L	2/9/2020	01:44:41		0.8438	4	Pip_nat	0
271	20200902-WIELINGENX-004873.raw	0828-MCF09	Wielingen	L	2/9/2020	01:53:08		0.258	1	Pip 40	1
272	20200902-WIELINGENX-004874.raw	0828-MCF09	Wielingen	L	2/9/2020	01:53:09		0.258	1	Pip 40	0
273	20200902-WIELINGENX-004875.raw	0828-MCF09	Wielingen	L	2/9/2020	01:53:09		0.258	1	Pip 40	0
274	20200902-WIELINGENX-004876.raw	0828-MCF09	Wielingen	L	2/9/2020	01:53:10		0.258	3	Pip 40	0
275	20200902-WIELINGENX-004877.raw	0828-MCF09	Wielingen	L	2/9/2020	01:53:10		0.258	1	Pip_nat	0
276	20200902-WIELINGENX-004878.raw	0828-MCF09	Wielingen	L	2/9/2020	01:55:49		0.258	1	Pip 40	0
277	20200902-WIELINGENX-004879.raw	0828-MCF09	Wielingen	L	2/9/2020	01:55:50		0.258	1	Pip 40	0
278	20200902-WIELINGENX-004880.raw	0828-MCF09	Wielingen	L	2/9/2020	01:55:52		0.258	1	Pip 40	0
279	20200902-WIELINGENX-004881.raw	0828-MCF09	Wielingen	L	2/9/2020	01:55:52		0.258	1	Pip 40	0
280	20200902-WIELINGENX-004882.raw	0828-MCF09	Wielingen	L	2/9/2020	02:03:33		0.258	1	Pip 40	1
281	20200902-WIELINGENX-004883.raw	0828-MCF09	Wielingen	L	2/9/2020	02:03:34		0.258	1	Pip 40	0
282	20200902-WIELINGENX-004884.raw	0828-MCF09	Wielingen	L	2/9/2020	02:03:34		0.258	1	Pip 40	0
283	20200902-WIELINGENX-004885.raw	0828-MCF09	Wielingen	L	2/9/2020	02:03:37		2.8017	17	Pip 40	0
284	20200902-WIELINGENX-004886.raw	0828-MCF09	Wielingen	L	2/9/2020	02:03:37		0.258	1	Pip 40	0
285	20200903-WIELINGENX-004889.raw	0828-MCF09	Wielingen	L	3/9/2020	00:13:21		0.5038	2	Pip 40	1
286	20200903-WIELINGENX-004890.raw	0828-MCF09	Wielingen	L	3/9/2020	00:13:22		0.258	1	Pip 40	0
287	20200906-WIELINGENX-004899.raw	0828-MCF09	Wielingen	L	6/9/2020	05:43:01		0.6595	5	Pip_pip	1
288	20200906-WIELINGENX-004900.raw	0828-MCF09	Wielingen	L	6/9/2020	05:43:07		0.426	3	Pip_pip	0
289	20200906-WIELINGENX-004901.raw	0828-MCF09	Wielingen	L	6/9/2020	05:46:33		0.8806	12	Pip_pip	0
290	20200906-WIELINGENX-004901.raw	0828-MCF09	Wielingen	L	6/9/2020	05:46:33		0.8806	12	Pip_pip	0
291	20200906-WIELINGENX-004902.raw	0828-MCF09	Wielingen	L	6/9/2020	05:46:35		0.8602	15	Pip_pip	0
292	20200906-WIELINGENX-004903.raw	0828-MCF09	Wielingen	L	6/9/2020	05:46:39		1.3926	14	Pip_pip	0
293	20200906-WIELINGENX-004904.raw	0828-MCF09	Wielingen	L	6/9/2020	05:46:43		0.7578	8	Pip_pip	0
294	20200906-WIELINGENX-004905.raw	0828-MCF09	Wielingen	L	6/9/2020	05:46:46		0.7619	6	Pip_pip	0
295	20200906-WIELINGENX-004906.raw	0828-MCF09	Wielingen	L	6/9/2020	05:46:57		0.8684	8	Pip_pip	0
296	20200906-WIELINGENX-004907.raw	0828-MCF09	Wielingen	L	6/9/2020	05:47:05		0.7905	7	Pip_pip	0
297	20200906-WIELINGENX-004908.raw	0828-MCF09	Wielingen	L	6/9/2020	05:50:47		0.6881	6	Pip_pip	1
298	20200906-WIELINGENX-004911.raw	0828-MCF09	Wielingen	L	6/9/2020	19:56:03		0.5857	3	Pip_pip	1
299	20200906-WIELINGENX-004912.raw	0828-MCF09	Wielingen	L	6/9/2020	19:56:04		0.258	1	Pip_pip	0
300	20200906-WIELINGENX-004913.raw	0828-MCF09	Wielingen	L	6/9/2020	19:56:04		0.258	1	Pip_pip	0
301	20200906-WIELINGENX-004914.raw	0828-MCF09	Wielingen	L	6/9/2020	19:56:05		1.2411	10	Pip_pip	0
302	20200906-WIELINGENX-004915.raw	0828-MCF09	Wielingen	L	6/9/2020	19:56:06		0.3482	2	Pip_pip	0
303	20200906-WIELINGENX-004916.raw	0828-MCF09	Wielingen	L	6/9/2020	23:38:27		0.4547	2	Pip_nat	1
304	20200906-WIELINGENX-004917.raw	0828-MCF09	Wielingen	L	6/9/2020	23:38:27		0.258	1	Pip_nat	0
305	20200907-WIELINGENX-004918.raw	0828-MCF09	Wielingen	L	7/9/2020	01:01:58		0.258	2	Pip 40	1
306	20200907-WIELINGENX-004919.raw	0828-MCF09	Wielingen	L	7/9/2020	01:01:59		0.4628	2	Pip 40	0
307	20200907-WIELINGENX-004920.raw	0828-MCF09	Wielingen	L	7/9/2020	01:01:59		0.258	1	Pip 40	0
308	20200909-WIELINGENX-004927.raw	0828-MCF09	Wielingen	L	9/9/2020	22:28:58		0.4014	2	Pip 40	1
309	20200909-WIELINGENX-004928.raw	0828-MCF09	Wielingen	L	9/9/2020	22:28:59		0.258	1	Pip 40	0
310	20200909-WIELINGENX-004929.raw	0828-MCF09	Wielingen	L	9/9/2020	22:47:28		0.9216	6	Pip 40	1
311	20200909-WIELINGENX-004930.raw	0828-MCF09	Wielingen	L	9/9/2020	22:47:28		0.258	1	Pip 40	0
312	20200909-WIELINGENX-004931.raw	0828-MCF09	Wielingen	L	9/9/2020	23:18:20		0.258	1	Pip_nat	1
313	20200909-WIELINGENX-004932.raw	0828-MCF09	Wielingen	L	9/9/2020	23:18:20		0.258	1	Pip_nat	0
314	20200909-WIELINGENX-004933.raw	0828-MCF09	Wielingen	L	9/9/2020	23:18:21		0.6717	3	Pip_nat	0
315	20200909-WIELINGENX-004934.raw	0828-MCF09	Wielingen	L	9/9/2020	23:18:21		0.258	1	Pip_nat	0
316	20200909-WIELINGENX-004935.raw	0828-MCF09	Wielingen	L	9/9/2020	23:18:22		0.258	1	Pip_nat	0
317	20200909-WIELINGENX-004936.raw	0828-MCF09	Wielingen	L	9/9/2020	23:18:28		0.258	1	Pip_nat	0
318	20200909-WIELINGENX-004937.raw	0828-MCF09	Wielingen	L	9/9/2020	23:18:29		0.258	1	Pip_nat	0
319	20200909-WIELINGENX-004938.raw	0828-MCF09	Wielingen	L	9/9/2020	23:18:29		0.258	1	Pip_nat	0
320	20200909-WIELINGENX-004939.raw	0828-MCF09	Wielingen	L	9/9/2020	23:18:30		0.258	1	Pip_nat	0
321	20200909-WIELINGENX-004940.raw	0828-MCF09	Wielingen	L	9/9/2020	23:26:06		0.4628	2	Pip_nat	1
322	20200909-WIELINGENX-004941.raw	0828-MCF09	Wielingen	L	9/9/2020	23:26:06		0.258	1	Pip_nat	0
323	20200909-WIELINGENX-004942.raw	0828-MCF09	Wielingen	L	9/9/2020	23:26:07		0.258	1	Pip_nat	0
324	20200910-WIELINGENX-004943.raw	0828-MCF09	Wielingen	L	10/9/2020	00:30:04		0.3604	2	Pip 40	1
325	20200910-WIELINGENX-004944.raw	0828-MCF09	Wielingen	L	10/9/2020	00:30:04		0.258	2	Pip 40	0
326	20200910-WIELINGENX-004945.raw	0828-MCF09	Wielingen	L	10/9/2020	00:30:05		0.3686	2	Pip 40	0
327	20200910-WIELINGENX-004946.raw	0828-MCF09	Wielingen	L	10/9/2020	02:37:12		0.258	1	Pip_nat	1
328	20200910-WIELINGENX-004947.raw	0828-MCF09	Wielingen	L	10/9/2020	03:06:58		0.258	1	Pip_nat	1
329	20200910-WIELINGENX-004950.raw	0828-MCF09	Wielingen	L	10/9/2020	22:32:38		0.4342	4	Pip 40	1
330	20200910-WIELINGENX-004951.raw	0828-MCF09	Wielingen	L	10/9/2020	22:32:39		0.8397	5	Pip 40	0
331	20200910-WIELINGENX-004952.raw	0828-MCF09	Wielingen	L	10/9/2020	22:32:40		1.2739	9	Pip 40	0
332	20200910-WIELINGENX-004953.raw	0828-MCF09	Wielingen	L	10/9/2020	22:32:41		0.258	1	Pip 40	0
333	20200910-WIELINGENX-004954.raw	0828-MCF09	Wielingen	L	10/9/2020	23:29:43		0.258	1	Pip_nat	1
334	20200910-WIELINGENX-004955.raw	0828-MCF09	Wielingen	L	10/9/2020	23:29:44		0.258	1	Pip_nat	0
335	20200910-WIELINGENX-004956.raw	0828-MCF09	Wielingen	L	10/9/2020	23:29:44		0.258	1	Pip_nat	0
336	20200910-WIELINGENX-004957.raw	0828-MCF09	Wielingen	L	10/9/2020	23:29:45		0.258	1	Pip_nat	0
337	20200910-WIELINGENX-004958.raw	0828-MCF09	Wielingen	L	10/9/2020	23:29:46		0.639	3	Pip_nat	0
338	20200910-WIELINGENX-004959.raw	0828-MCF09	Wielingen	L	10/9/2020	23:29:46		0.3768	2	Pip_nat	0
339	20200910-WIELINGENX-004960.raw	0828-MCF09	Wielingen	L	10/9/2020	23:32:55		0.258	2	Pip 40	1
340	20200910-WIELINGENX-004961.raw	0828-MCF09	Wielingen	L	10/9/2020	23:32:55		0.4178	2	Pip 40	0
341	20200910-WIELINGENX-004962.raw	0828-MCF09	Wielingen	L	10/9/2020	23:32:56		0.258	1	Pip 40	0
342	20200910-WIELINGENX-004963.raw	0828-MCF09	Wielingen	L	10/9/2020	23:41:34		0.258	1	Pip_nat	1
343	20200910-WIELINGENX-004964.raw	0828-MCF09	Wielingen	L	10/9/2020	23:41:34		0.258	1	Pip_nat	0
344	20200910-WIELINGENX-004965.raw	0828-MCF09	Wielingen	L	10/9/2020	23:41:35		0.553	3	Pip_nat	0
345	20200910-WIELINGENX-004966.raw	0828-MCF09	Wielingen	L	10/9/2020	23:41:36		0.6799	3	Pip_nat	0
346	20200910-WIELINGENX-004967.raw	0828-MCF09	Wielingen	L	10/9/2020	23:41:36		0.258	1	Pip_nat	0
347	20200910-WIELINGENX-004968.raw	0828-MCF09	Wielingen	L	10/9/2020	23:41:38		1.4459	9	Pip_nat	0
348	20200910-WIELINGENX-004969.raw	0828-MCF09	Wielingen	L	10/9/2020	23:42:13		0.258	1	Pip 40	0
349	20200910-WIELINGENX-004970.raw	0828-MCF09	Wielingen	L	10/9/2020	23:42:14		0.258	1	Pip 40	0
350	20200910-WIELINGENX-004971.raw	0828-MCF09	Wielingen	L	10/9/2020	23:42:14		0.258	1	Pip 40	0
351	20200910-WIELINGENX-004972.raw	0828-MCF09	Wielingen	L	10/9/2020	23:42:15		0.258	1	Pip 40	0
352	20200910-WIELINGENX-004973.raw	0828-MCF09	Wielingen	L	10/9/2020	23:42:15		0.4301	2	Pip 40	0
353	20200910-WIELINGENX-004974.raw	0828-MCF09	Wielingen	L	10/9/2020	23:42:18		2.6337	17	Pip 40	0
354	20200910-WIELINGENX-004975.raw	0828-MCF09	Wielingen	L	10/9/2020	23:42:19		0.258	2	Pip 40	0
355	20200910-WIELINGENX-004976.raw	0828-MCF09	Wielingen	L	10/9/2020	23:42:19		0.258	1	Pip 40	0
356	20200910-WIELINGENX-004977.raw	0828-MCF09	Wielingen	L	10/9/2020	23:54:39		0.258	2	Pip 40	1
357	20200910-WIELINGENX-004978.raw	0828-MCF09	Wielingen	L	10/9/2020	23:54:39		0.258	1	Pip 40	0
358	20200910-WIELINGENX-004979.raw	0828-MCF09	Wielingen	L	10/9/2020	23:57:00		2.3142	15	Pip_nat	0
359	20200910-WIELINGENX-004980.raw	0828-MCF09	Wielingen	L	10/9/2020	23:57:01		0.258	1	Pip_nat	0
360	20200911-WIELINGENX-004981.raw	0828-MCF09	Wielingen	L	11/9/2020	00:01:04		1.1264	6	Pip 40	1
361	20200911-WIELINGENX-004982.raw	0828-MCF09	Wielingen	L	11/9/2020	00:01:05		0.8929	4	Pip 40	0
362	20200911-WIELINGENX-004983.raw	0828-MCF09	Wielingen	L	11/9/2020	00:05:44		0.258	3	Pip 40	0
363	20200911-WIELINGENX-004984.raw	0828-MCF09	Wielingen	L	11/9/2020	00:05:45		0.258	1	Pip 40	0
364	20200911-WIELINGENX-004985.raw	0828-MCF09	Wielingen	L	11/9/2020	00:10:36		0.258	2	Pip 40	1
365	20200911-WIELINGENX-004986.raw	0828-MCF09	Wielingen	L	11/9/2020	00:10:36		0.6472	3	Pip 40	0
366	20200911-WIELINGENX-004987.raw	0828-MCF09	Wielingen	L	11/9/2020	00:10:37		0.258	1	Pip 40	0
367	20200911-WIELINGENX-004988.raw	0828-MCF09	Wielingen	L	11/9/2020	00:10:38		1.0732	6	Pip 40	0
368	20200911-WIELINGENX-004989.raw	0828-MCF09	Wielingen	L	11/9/2020	00:11:45		0.258	1	Pip_nat	1
369	20200911-WIELINGENX-004990.raw	0828-MCF09	Wielingen	L	11/9/2020	00:11:46		0.258	1	Pip_nat	0
370	20200911-WIELINGENX-004991.raw	0828-MCF09	Wielingen	L	11/9/2020	00:11:50		0.258	1	Pip_nat	0
371	20200911-WIELINGENX-004992.raw	0828-MCF09	Wielingen	L	11/9/2020	00:15:54		0.258	1	Pip 40	0
372	20200911-WIELINGENX-004993.raw	0828-MCF09	Wielingen	L	11/9/2020	00:15:55		0.258	1	Pip 40	0
373	20200911-WIELINGENX-004994.raw	0828-MCF09	Wielingen	L	11/9/2020	00:23:04		1.282	7	Pip 40	1
374	20200911-WIELINGENX-004995.raw	0828-MCF09	Wielingen	L	11/9/2020	00:23:06		1.2698	8	Pip 40	0
375	20200911-WIELINGENX-004996.raw	0828-MCF09	Wielingen	L	11/9/2020	00:51:32		0.639	3	Pip 40	1
376	20200911-WIELINGENX-004997.raw	0828-MCF09	Wielingen	L	11/9/2020	00:51:33		1.1182	7	Pip 40	0
377	20200911-WIELINGENX-004998.raw	0828-MCF09	Wielingen	L	11/9/2020	00:51:33		0.258	1	Pip 40	0
378	20200911-WIELINGENX-004999.raw	0828-MCF09	Wielingen	L	11/9/2020	00:58:18		0.258	1	Pip 40	0
379	20200911-WIELINGENX-005000.raw	0828-MCF09	Wielingen	L	11/9/2020	00:58:19		0.8602	4	Pip 40	0
380	20200911-WIELINGENX-005001.raw	0828-MCF09	Wielingen	L	11/9/2020	00:58:21		1.6548	11	Pip 40	0
381	20200911-WIELINGENX-005002.raw	0828-MCF09	Wielingen	L	11/9/2020	01:01:55		3.5144	19	Pip_nat	1
382	20200911-WIELINGENX-005003.raw	0828-MCF09	Wielingen	L	11/9/2020	01:15:32		0.258	1	Pip_nat	1
383	20200911-WIELINGENX-005004.raw	0828-MCF09	Wielingen	L	11/9/2020	01:15:33		0.258	1	Pip_nat	0
384	20200911-WIELINGENX-005005.raw	0828-MCF09	Wielingen	L	11/9/2020	01:15:34		0.5489	3	Pip_nat	0
385	20200911-WIELINGENX-005006.raw	0828-MCF09	Wielingen	L	11/9/2020	01:15:36		1.7981	12	Pip_nat	0
386	20200911-WIELINGENX-005007.raw	0828-MCF09	Wielingen	L	11/9/2020	01:16:05		0.4506	2	Pip 40	0
387	20200911-WIELINGENX-005008.raw	0828-MCF09	Wielingen	L	11/9/2020	01:16:07		1.6712	13	Pip 40	0
388	20200911-WIELINGENX-005009.raw	0828-MCF09	Wielingen	L	11/9/2020	01:37:38		0.4465	2	Pip 40	1
389	20200911-WIELINGENX-005010.raw	0828-MCF09	Wielingen	L	11/9/2020	01:37:38		0.258	1	Pip 40	0
390	20200911-WIELINGENX-005011.raw	0828-MCF09	Wielingen	L	11/9/2020	01:37:38		0.258	1	Pip 40	0
391	20200911-WIELINGENX-005012.raw	0828-MCF09	Wielingen	L	11/9/2020	01:41:43		0.258	1	Pip 40	1
392	20200911-WIELINGENX-005013.raw	0828-MCF09	Wielingen	L	11/9/2020	01:41:44		0.258	1	Pip 40	0
393	20200911-WIELINGENX-005014.raw	0828-MCF09	Wielingen	L	11/9/2020	01:41:44		0.4588	2	Pip 40	0
394	20200911-WIELINGENX-005015.raw	0828-MCF09	Wielingen	L	11/9/2020	01:41:46		0.9462	6	Pip 40	0
395	20200911-WIELINGENX-005016.raw	0828-MCF09	Wielingen	L	11/9/2020	01:53:21		0.258	1	Pip 40	1
396	20200911-WIELINGENX-005017.raw	0828-MCF09	Wielingen	L	11/9/2020	01:53:22		0.4014	2	Pip 40	0
397	20200911-WIELINGENX-005018.raw	0828-MCF09	Wielingen	L	11/9/2020	01:53:22		0.258	1	Pip 40	0
398	20200911-WIELINGENX-005019.raw	0828-MCF09	Wielingen	L	11/9/2020	01:58:52		0.258	2	Pip_nat	0
399	20200911-WIELINGENX-005020.raw	0828-MCF09	Wielingen	L	11/9/2020	01:58:53		0.4874	2	Pip_nat	0
400	20200911-WIELINGENX-005021.raw	0828-MCF09	Wielingen	L	11/9/2020	02:44:06		0.8806	5	Pip_nat	1
401	20200911-WIELINGENX-005022.raw	0828-MCF09	Wielingen	L	11/9/2020	02:44:06		0.258	1	Pip_nat	0
402	20200911-WIELINGENX-005023.raw	0828-MCF09	Wielingen	L	11/9/2020	03:24:44		0.258	1	Pip 40	1
403	20200911-WIELINGENX-005024.raw	0828-MCF09	Wielingen	L	11/9/2020	03:24:44		0.258	2	Pip 40	0
404	20200911-WIELINGENX-005025.raw	0828-MCF09	Wielingen	L	11/9/2020	03:24:45		0.258	1	Pip 40	0
405	20200911-WIELINGENX-005026.raw	0828-MCF09	Wielingen	L	11/9/2020	05:18:54		0.258	1	Pip 40	1
406	20200911-WIELINGENX-005027.raw	0828-MCF09	Wielingen	L	11/9/2020	05:18:55		0.258	1	Pip 40	0
407	20200912-WIELINGENX-005032.raw	0828-MCF09	Wielingen	L	12/9/2020	20:32:51		0.4997	2	Pip_nat	1
408	20200912-WIELINGENX-005033.raw	0828-MCF09	Wielingen	L	12/9/2020	20:32:52		1.2001	6	Pip_nat	0
409	20200912-WIELINGENX-005034.raw	0828-MCF09	Wielingen	L	12/9/2020	20:32:53		0.4055	2	Pip_nat	0
410	20200913-WIELINGENX-005037.raw	0828-MCF09	Wielingen	L	13/9/2020	22:58:02		0.258	1	Pip_nat	1
411	20200913-WIELINGENX-005038.raw	0828-MCF09	Wielingen	L	13/9/2020	22:58:02		0.258	1	Pip_nat	0
412	20200913-WIELINGENX-005039.raw	0828-MCF09	Wielingen	L	13/9/2020	23:36:19		0.258	1	Pip_nat	1
413	20200913-WIELINGENX-005040.raw	0828-MCF09	Wielingen	L	13/9/2020	23:36:20		0.258	1	Pip_nat	0
414	20200913-WIELINGENX-005041.raw	0828-MCF09	Wielingen	L	13/9/2020	23:36:20		0.258	1	Pip_nat	0
415	20200913-WIELINGENX-005042.raw	0828-MCF09	Wielingen	L	13/9/2020	23:36:21		0.258	1	Pip_nat	0
416	20200913-WIELINGENX-005043.raw	0828-MCF09	Wielingen	L	13/9/2020	23:36:21		0.4588	2	Pip_nat	0
417	20200913-WIELINGENX-005044.raw	0828-MCF09	Wielingen	L	13/9/2020	23:36:22		0.258	1	Pip_nat	0
418	20200914-WIELINGENX-005045.raw	0828-MCF09	Wielingen	L	14/9/2020	00:09:16		0.258	1	Pip_nat	1
419	20200914-WIELINGENX-005046.raw	0828-MCF09	Wielingen	L	14/9/2020	00:42:09		1.0609	8	Pip_nat	1
420	20200914-WIELINGENX-005047.raw	0828-MCF09	Wielingen	L	14/9/2020	00:42:10		0.258	2	Pip_nat	0
421	20200914-WIELINGENX-005048.raw	0828-MCF09	Wielingen	L	14/9/2020	00:42:11		0.5038	2	Pip_nat	0
422	20200914-WIELINGENX-005049.raw	0828-MCF09	Wielingen	L	14/9/2020	00:42:12		0.258	1	Pip_nat	0
423	20200914-WIELINGENX-005050.raw	0828-MCF09	Wielingen	L	14/9/2020	03:40:29		0.258	1	Pip_nat	1
424	20200914-WIELINGENX-005051.raw	0828-MCF09	Wielingen	L	14/9/2020	03:40:30		0.258	1	Pip_nat	0
425	20200914-WIELINGENX-005052.raw	0828-MCF09	Wielingen	L	14/9/2020	05:43:43		0.258	2	Pip_nat	1
426	20200914-WIELINGENX-005053.raw	0828-MCF09	Wielingen	L	14/9/2020	05:43:44		1.3517	11	Pip_nat	0
427	20200914-WIELINGENX-005054.raw	0828-MCF09	Wielingen	L	14/9/2020	05:43:55		0.258	1	Pip_nat	0
428	20200914-WIELINGENX-005055.raw	0828-MCF09	Wielingen	L	14/9/2020	05:44:01		0.258	1	Pip 40	0
429	20200914-WIELINGENX-005056.raw	0828-MCF09	Wielingen	L	14/9/2020	05:44:14		0.8151	5	Pip 40	0
430	20200914-WIELINGENX-005057.raw	0828-MCF09	Wielingen	L	14/9/2020	05:46:29		0.34	2	Pip 40	0
431	20200914-WIELINGENX-005058.raw	0828-MCF09	Wielingen	L	14/9/2020	05:46:34		0.811	6	Pip 40	0
432	20200914-WIELINGENX-005059.raw	0828-MCF09	Wielingen	L	14/9/2020	05:46:46		0.5816	6	Pip 40	0
433	20200914-WIELINGENX-005060.raw	0828-MCF09	Wielingen	L	14/9/2020	05:46:46		0.4137	5	Pip 40	0
434	20200914-WIELINGENX-005061.raw	0828-MCF09	Wielingen	L	14/9/2020	05:46:49		1.45	12	Pip 40	0
435	20200914-WIELINGENX-005062.raw	0828-MCF09	Wielingen	L	14/9/2020	05:46:52		0.6799	5	Pip 40	0
436	20200914-WIELINGENX-005063.raw	0828-MCF09	Wielingen	L	14/9/2020	05:50:46		0.6636	4	Pip 40	1
437	20200914-WIELINGENX-005064.raw	0828-MCF09	Wielingen	L	14/9/2020	05:50:52		0.5079	4	Pip 40	0
438	20200914-WIELINGENX-005065.raw	0828-MCF09	Wielingen	L	14/9/2020	05:51:01		0.258	1	Pip 40	0
439	20200914-WIELINGENX-005066.raw	0828-MCF09	Wielingen	L	14/9/2020	05:51:12		0.258	1	Pip 40	0
440	20200914-WIELINGENX-005067.raw	0828-MCF09	Wielingen	L	14/9/2020	05:53:41		0.6021	4	Pip 40	0
441	20200914-WIELINGENX-005068.raw	0828-MCF09	Wielingen	L	14/9/2020	05:54:08		0.4833	3	Pip_pip	0
442	20200914-WIELINGENX-005069.raw	0828-MCF09	Wielingen	L	14/9/2020	05:54:10		0.3154	7	Pip_pip	0
443	20200914-WIELINGENX-005070.raw	0828-MCF09	Wielingen	L	14/9/2020	05:58:27		0.258	1	Pip_nat	0
444	20200914-WIELINGENX-005073.raw	0828-MCF09	Wielingen	L	14/9/2020	19:39:24		0.5325	4	P40	1
445	20200914-WIELINGENX-005074.raw	0828-MCF09	Wielingen	L	14/9/2020	19:39:30		1.024	8	P40	0
446	20200914-WIELINGENX-005075.raw	0828-MCF09	Wielingen	L	14/9/2020	19:39:35		0.4915	3	P40	0
447	20200914-WIELINGENX-005076.raw	0828-MCF09	Wielingen	L	14/9/2020	21:13:10		0.258	1	Pip_pip	1
448	20200914-WIELINGENX-005077.raw	0828-MCF09	Wielingen	L	14/9/2020	21:13:10		0.258	1	Pip_pip	0
449	20200914-WIELINGENX-005078.raw	0828-MCF09	Wielingen	L	14/9/2020	21:13:11		0.258	1	Pip_pip	0
450	20200914-WIELINGENX-005079.raw	0828-MCF09	Wielingen	L	14/9/2020	21:13:11		0.5448	3	Pip_pip	0
451	20200914-WIELINGENX-005080.raw	0828-MCF09	Wielingen	L	14/9/2020	21:13:13		0.3359	2	Pip_pip	0
452	20200914-WIELINGENX-005081.raw	0828-MCF09	Wielingen	L	14/9/2020	21:13:14		0.258	1	Pip_pip	0
453	20200914-WIELINGENX-005082.raw	0828-MCF09	Wielingen	L	14/9/2020	21:13:15		0.258	2	Pip_pip	0
454	20200914-WIELINGENX-005083.raw	0828-MCF09	Wielingen	L	14/9/2020	21:13:15		0.7127	4	Pip_pip	0
455	20200914-WIELINGENX-005084.raw	0828-MCF09	Wielingen	L	14/9/2020	21:13:16		0.258	1	Pip_pip	0
456	20200914-WIELINGENX-005085.raw	0828-MCF09	Wielingen	L	14/9/2020	22:48:34		0.258	1	Pip_nat	1
457	20200914-WIELINGENX-005086.raw	0828-MCF09	Wielingen	L	14/9/2020	22:48:35		0.4588	2	Pip_nat	0
458	20200914-WIELINGENX-005087.raw	0828-MCF09	Wielingen	L	14/9/2020	22:53:37		0.258	1	Pip_nat	1
459	20200914-WIELINGENX-005088.raw	0828-MCF09	Wielingen	L	14/9/2020	22:53:37		0.258	1	Pip_nat	0
460	20200914-WIELINGENX-005089.raw	0828-MCF09	Wielingen	L	14/9/2020	22:53:38		0.258	1	Pip_nat	0
461	20200915-WIELINGENX-005090.raw	0828-MCF09	Wielingen	L	15/9/2020	00:06:17		0.258	1	Pip_nat	1
462	20200915-WIELINGENX-005091.raw	0828-MCF09	Wielingen	L	15/9/2020	00:28:54		0.4874	2	Pip_nat	1
463	20200915-WIELINGENX-005092.raw	0828-MCF09	Wielingen	L	15/9/2020	00:28:54		0.258	1	Pip_nat	0
464	20200915-WIELINGENX-005093.raw	0828-MCF09	Wielingen	L	15/9/2020	00:28:55		0.258	1	Pip_nat	0
465	20200915-WIELINGENX-005094.raw	0828-MCF09	Wielingen	L	15/9/2020	00:28:56		0.9011	6	Pip_nat	0
466	20200915-WIELINGENX-005095.raw	0828-MCF09	Wielingen	L	15/9/2020	00:58:51		0.258	1	Pip_nat	1
467	20200915-WIELINGENX-005096.raw	0828-MCF09	Wielingen	L	15/9/2020	00:58:51		0.258	1	Pip_nat	0
468	20200915-WIELINGENX-005097.raw	0828-MCF09	Wielingen	L	15/9/2020	00:58:52		0.258	1	Pip_nat	0
469	20200915-WIELINGENX-005098.raw	0828-MCF09	Wielingen	L	15/9/2020	01:23:02		0.258	1	Pip 40	1
470	20200915-WIELINGENX-005099.raw	0828-MCF09	Wielingen	L	15/9/2020	01:23:03		0.258	1	Pip 40	0
471	20200915-WIELINGENX-005102.raw	0828-MCF09	Wielingen	L	15/9/2020	20:17:00		0.258	1	Pip 40	1
472	20200915-WIELINGENX-005103.raw	0828-MCF09	Wielingen	L	15/9/2020	20:17:00		0.258	1	Pip 40	0
493	20200915-WIELINGENX-005123.raw	0828-MCF09	Wielingen	L	15/9/2020	21:40:13		0.34	2	Pip 40	1
494	20200915-WIELINGENX-005124.raw	0828-MCF09	Wielingen	L	15/9/2020	21:40:14		0.4465	3	Pip 40	0
495	20200915-WIELINGENX-005125.raw	0828-MCF09	Wielingen	L	15/9/2020	21:40:14		0.4506	2	Pip 40	0
496	20200915-WIELINGENX-005126.raw	0828-MCF09	Wielingen	L	15/9/2020	21:40:15		0.258	1	Pip 40	0
497	20200915-WIELINGENX-005127.raw	0828-MCF09	Wielingen	L	15/9/2020	21:40:18		0.258	1	Pip 40	0
498	20200916-WIELINGENX-005128.raw	0828-MCF09	Wielingen	L	16/9/2020	00:38:52		0.258	1	Pip 40	1
499	20200916-WIELINGENX-005129.raw	0828-MCF09	Wielingen	L	16/9/2020	00:38:54		1.2124	6	Pip 40	0
500	20200916-WIELINGENX-005130.raw	0828-MCF09	Wielingen	L	16/9/2020	01:41:09		0.258	1	Pip 40	1
501	20200916-WIELINGENX-005131.raw	0828-MCF09	Wielingen	L	16/9/2020	01:41:09		0.258	1	Pip 40	0
502	20200916-WIELINGENX-005132.raw	0828-MCF09	Wielingen	L	16/9/2020	01:41:10		0.258	1	Pip 40	0
503	20200916-WIELINGENX-005133.raw	0828-MCF09	Wielingen	L	16/9/2020	02:34:15		1.0813	6	Pip_nat	1
504	20200916-WIELINGENX-005134.raw	0828-MCF09	Wielingen	L	16/9/2020	02:34:15		0.258	1	Pip_nat	0
505	20200916-WIELINGENX-005135.raw	0828-MCF09	Wielingen	L	16/9/2020	03:18:04		0.8684	5	Pip_nat	1
506	20200916-WIELINGENX-005136.raw	0828-MCF09	Wielingen	L	16/9/2020	03:18:04		0.258	2	Pip_nat	0
507	20200916-WIELINGENX-005139.raw	0828-MCF09	Wielingen	L	16/9/2020	22:08:55		0.258	1	Pip 40	1
508	20200916-WIELINGENX-005140.raw	0828-MCF09	Wielingen	L	16/9/2020	22:08:57		0.6636	4	Pip 40	0
509	20200916-WIELINGENX-005141.raw	0828-MCF09	Wielingen	L	16/9/2020	23:29:18		0.258	1	Pip 40	1
510	20200917-WIELINGENX-005144.raw	0828-MCF09	Wielingen	L	17/9/2020	21:42:11		0.3523	2	Pip_nat	1
511	20200917-WIELINGENX-005145.raw	0828-MCF09	Wielingen	L	17/9/2020	21:42:13		0.258	2	Pip_nat	0
512	20200917-WIELINGENX-005146.raw	0828-MCF09	Wielingen	L	17/9/2020	21:42:14		0.4547	2	Pip_nat	0
513	20200919-WIELINGENX-005152.raw	0828-MCF09	Wielingen	L	19/9/2020	20:41:35		0.258	1	Pip 40	1
514	20200921-WIELINGENX-005155.raw	0828-MCF09	Wielingen	L	21/9/2020	03:15:45		0.258	1	Pip_pip	1
515	20200922-WIELINGENX-005160.raw	0828-MCF09	Wielingen	L	22/9/2020	22:05:57		0.258	1	Pip_nat	1
516	20200922-WIELINGENX-005161.raw	0828-MCF09	Wielingen	L	22/9/2020	22:05:59		1.3804	11	Pip_nat	0
517	20200922-WIELINGENX-005161.raw	0828-MCF09	Wielingen	L	22/9/2020	22:05:59		1.3804	11	Pip_nat	0
518	20200922-WIELINGENX-005162.raw	0828-MCF09	Wielingen	L	22/9/2020	22:05:59		0.258	1	Pip_nat	0
519	20200922-WIELINGENX-005163.raw	0828-MCF09	Wielingen	L	22/9/2020	22:06:00		0.258	1	Pip_nat	0
520	20200922-WIELINGENX-005164.raw	0828-MCF09	Wielingen	L	22/9/2020	22:06:00		0.258	1	Pip_nat	0
521	20200922-WIELINGENX-005165.raw	0828-MCF09	Wielingen	L	22/9/2020	22:06:05		0.258	1	Pip_nat	0
522	20200924-WIELINGENX-005218.raw	0828-MCF09	Wielingen	L	24/9/2020	20:01:16		0.4424	4	Pip_pip	1
523	20200712-NORTHW2XXX-000071.raw	0827-MCF16	Nortwester	L	12/7/2020	21:39:51		0.8684	8	Pip_pip	1
524	20200712-NORTHW2XXX-000072.raw	0827-MCF16	Nortwester	L	12/7/2020	21:40:02		0.725	8	Pip_pip	0
525	20200922-NORTHW2XXX-010614.raw	0827-MCF16	Nortwester	L	22/9/2020	06:06:47		1.4049	10	Pip 40	1
526	20201004-NORTHW2XXX-011427.raw	0827-MCF16	Nortwester	L	4/10/2020	01:12:27		0.258	1	Pip_pip	1
527	20201109-NORTHW2XXX-023873.raw	0827-MCF16	Nortwester	L	9/11/2020	20:32:35		0.258	2	Pip_nat	1
528	20201109-NORTHW2XXX-023874.raw	0827-MCF16	Nortwester	L	9/11/2020	20:32:36		0.6676	3	Pip_nat	0
