# Supplementary material for: The Relation between Migratory Activity of Pipistrellus Bats at Sea and Weather Conditions Offers Possibilities to Reduce Offshore Wind Farm Effects
Source: Animals (Basel). 2021 Dec 4;11(12):3457. doi: 10.3390/ani11123457 (PMC8698069; doi:10.3390/ani11123457)
Supplement: Supplementary file 1 [file animals-11-03457-s001.zip › meteo data_all.csv]

DateTime (UTC time)	Average wind direction (deg)	Average wind speed at 10 m (m/s)	Air temperature (�C)	Air pressure (hPa)	Precipitation (mm)
2017-08-08T00:00:00+00:00	170.47	1.43	17.9	1012.2	0
2017-08-08T00:10:00+00:00	178.53	1.57	17.9	1012.1	0
2017-08-08T00:20:00+00:00	192.14	1.5	17.9	1011.9	0
2017-08-08T00:30:00+00:00	181.72	1.44	17.7	1011.6	0
2017-08-08T00:40:00+00:00	168.13	1.5	17.6	1011.4	0
2017-08-08T00:50:00+00:00	143.34	1.77	17.5	1011.3	0
2017-08-08T01:00:00+00:00	103.94	1.97	17.5	1011.4	0
2017-08-08T01:10:00+00:00	160.12	1.53	17.5	1011.5	0
2017-08-08T01:20:00+00:00	150.19	1.38	17.5	1011.3	0
2017-08-08T01:30:00+00:00	161.95	1.23	17.5	1011.1	0
2017-08-08T01:40:00+00:00	185.65	1.31	17.5	1010.9	0
2017-08-08T01:50:00+00:00	197.09	1.57	17.5	1010.7	0
2017-08-08T02:00:00+00:00	191.39	1.46	17.5	1010.6	0
2017-08-08T02:10:00+00:00	147.76	1.71	17.4	1010.5	0
2017-08-08T02:20:00+00:00	162.02	1.7	17.4	1010.4	0
2017-08-08T02:30:00+00:00	134.91	1.99	17.4	1010.3	0
2017-08-08T02:40:00+00:00	180.5	1.65	17.4	1010.1	0
2017-08-08T02:50:00+00:00	185.93	1.48	17.4	1009.8	0
2017-08-08T03:00:00+00:00	167.55	1.49	17.4	1009.7	0
2017-08-08T03:10:00+00:00	168.52	1.66	17.5	1009.7	0
2017-08-08T03:20:00+00:00	140.37	1.65	17.5	1009.6	0
2017-08-08T03:30:00+00:00	185.1	1.43	17.5	1009.6	0
2017-08-08T03:40:00+00:00	136.43	1.42	17.5	1009.5	0
2017-08-08T03:50:00+00:00	151.97	1.24	17.5	1009.3	0
2017-08-08T04:00:00+00:00	164.24	1.19	17.5	1009.1	0
2017-08-08T04:10:00+00:00	145.14	1.17	17.5	1008.9	0
2017-08-08T04:20:00+00:00	110.69	1.14	17.5	1008.7	0
2017-08-08T04:30:00+00:00	99.25	1.07	17.5	1008.6	0
2017-08-08T04:40:00+00:00	128.84	1	17.6	1008.7	0
2017-08-08T04:50:00+00:00	117.85	0.95	17.7	1008.8	0
2017-08-08T05:00:00+00:00	81.73	1.48	17.7	1008.6	0
2017-08-08T05:10:00+00:00	77.38	1.74	17.8	1008.4	0
2017-08-08T05:20:00+00:00	75.55	1.85	17.9	1008.4	0
2017-08-08T05:30:00+00:00	53.3	2.72	17.9	1008.2	0
2017-08-08T05:40:00+00:00	47.2	2.88	18	1008.3	0
2017-08-08T05:50:00+00:00	80.12	2.17	18.2	1008.3	0
2017-08-08T06:00:00+00:00	47.41	2.64	18.2	1008.2	0
2017-08-08T06:10:00+00:00	50.51	2.44	18.2	1008.1	0
2017-08-08T06:20:00+00:00	44.2	2.52	18.3	1008.1	0
2017-08-08T06:30:00+00:00	36.6	2.88	18.3	1007.8	0
2017-08-08T06:40:00+00:00	36.56	3.02	18.3	1007.7	0
2017-08-08T06:50:00+00:00	42.06	4.88	18.5	1007.7	0
2017-08-08T07:00:00+00:00	37.25	4.98	18.5	1007.6	0
2017-08-08T07:10:00+00:00	12.67	1.96	18.5	1007.7	0
2017-08-08T07:20:00+00:00	13.85	1.47	18.5	1007.8	0
2017-08-08T07:30:00+00:00	11.22	1.42	18.6	1007.6	0
2017-08-08T07:40:00+00:00	10	1.5	18.6	1007.5	0
2017-08-08T07:50:00+00:00	9.27	1.79	18.5	1007.4	0
2017-08-08T08:00:00+00:00	9.17	2.01	18.5	1007.2	0
2017-08-08T08:10:00+00:00	9.1	2.09	18.6	1007.3	0
2017-08-08T08:20:00+00:00	4.18	1.8	18.5	1007.4	0
2017-08-08T08:30:00+00:00	7.19	1.61	18.5	1007.5	0
2017-08-08T08:40:00+00:00	2.78	1.93	18.5	1007.4	0
2017-08-08T08:50:00+00:00	359.4	2	18.5	1007.3	0
2017-08-08T09:00:00+00:00	359.34	2.61	18.4	1007.3	0
2017-08-08T09:10:00+00:00	0.98	2.62	18.4	1007.2	0
2017-08-08T09:20:00+00:00	0.91	2.39	18.4	1007.3	0
2017-08-08T09:30:00+00:00	3.38	2.56	18.4	1007.2	0
2017-08-08T09:40:00+00:00	8.51	2.08	18.5	1007.3	0
2017-08-08T09:50:00+00:00	13.23	1.66	18.5	1007.4	0
2017-08-08T10:00:00+00:00	7.2	1.59	18.4	1007.4	0
2017-08-08T10:10:00+00:00	10.86	1.66	18.5	1007.4	0
2017-08-08T10:20:00+00:00	5.87	1.73	18.4	1007.4	0
2017-08-08T10:30:00+00:00	9.76	1.75	18.3	1007.3	0.1
2017-08-08T10:40:00+00:00	2.1	1.3	18.3	1007.3	0.1
2017-08-08T10:50:00+00:00	3.62	1.45	18.3	1007.3	0.3
2017-08-08T11:00:00+00:00	7.71	1.5	18.4	1007.4	0.1
2017-08-08T11:10:00+00:00	33.12	2.15	18.4	1007.3	0
2017-08-08T11:20:00+00:00	37.1	3.25	18.4	1007.2	0.1
2017-08-08T11:30:00+00:00	34.73	3.38	18.3	1007.1	0.2
2017-08-08T11:40:00+00:00	28.98	2.96	18.1	1007	0.2
2017-08-08T11:50:00+00:00	28.92	2.2	18.1	1007.1	0.7
2017-08-08T12:00:00+00:00	47.74	0.92	17.9	1007.3	1
2017-08-08T12:10:00+00:00	34.4	0.62	18	1007.3	0.8
2017-08-08T12:20:00+00:00	99.37	0.88	17.7	1007.2	0.7
2017-08-08T12:30:00+00:00	108.05	0.99	17.4	1007.2	0.6
2017-08-08T12:40:00+00:00	97.42	0.69	17.5	1007.1	0.6
2017-08-08T12:50:00+00:00	171.33	0.51	17.5	1007	0.4
2017-08-08T13:00:00+00:00	87.62	0.94	17.5	1006.8	0
2017-08-08T13:10:00+00:00	101.19	1.26	17.4	1006.9	0
2017-08-08T13:20:00+00:00	35.63	2.06	17.2	1006.9	0
2017-08-08T13:30:00+00:00	73.32	1.51	17.3	1006.9	0
2017-08-08T13:40:00+00:00	105.05	0.98	17.3	1006.9	0
2017-08-08T13:50:00+00:00	187.34	3.27	17.3	1007	0.1
2017-08-08T14:00:00+00:00	196.1	3.8	17.3	1007	0
2017-08-08T14:10:00+00:00	208.13	3.69	17.5	1007.1	0
2017-08-08T14:20:00+00:00	195.38	3.06	17.5	1007.3	0
2017-08-08T14:30:00+00:00	197.74	1.89	17.2	1007.4	0
2017-08-08T14:40:00+00:00	174.26	1.14	17.2	1007.6	0
2017-08-08T14:50:00+00:00	110.53	0.83	17.2	1007.7	0
2017-08-08T15:00:00+00:00	125.18	1.2	17.2	1007.8	0
2017-08-08T15:10:00+00:00	155	1.15	17.6	1007.8	0
2017-08-08T15:20:00+00:00	179.77	1.97	17.6	1007.7	0
2017-08-08T15:30:00+00:00	183.12	2.53	17.6	1007.6	0
2017-08-08T15:40:00+00:00	180.28	1.98	17.8	1007.6	0
2017-08-08T15:50:00+00:00	166.44	1.19	17.9	1007.5	0
2017-08-08T16:00:00+00:00	117.55	1.06	18	1007.5	0
2017-08-08T16:10:00+00:00	166.74	1.12	18.1	1007.5	0
2017-08-08T16:20:00+00:00	193.34	1.84	18.3	1007.6	0
2017-08-08T16:30:00+00:00	198.05	2.47	18.2	1007.7	0
2017-08-08T16:40:00+00:00	200.24	3.35	17.9	1007.8	0
2017-08-08T16:50:00+00:00	198.7	3.81	17.9	1007.8	0
2017-08-08T17:00:00+00:00	192.46	3.84	18	1007.8	0
2017-08-08T17:10:00+00:00	190.89	4.28	18	1007.9	0
2017-08-08T17:20:00+00:00	182.46	3.42	18	1008	0
2017-08-08T17:30:00+00:00	183.14	3	18.1	1008	0
2017-08-08T17:40:00+00:00	207.09	2.89	18.2	1008	0
2017-08-08T17:50:00+00:00	209.89	2.67	18.2	1008.1	0
2017-08-08T18:00:00+00:00	204.29	3.18	18.3	1008.2	0
2017-08-08T18:10:00+00:00	210.47	3.89	18.3	1008.2	0
2017-08-08T18:20:00+00:00	216.02	4.29	18.3	1008.2	0
2017-08-08T18:30:00+00:00	225.49	5.22	18.4	1008.3	0
2017-08-08T18:40:00+00:00	225.76	4.83	18.4	1008.4	0
2017-08-08T18:50:00+00:00	225.07	4.7	18.2	1008.5	0.4
2017-08-08T19:00:00+00:00	219.21	4.07	16.4	1008.6	0.4
2017-08-08T19:10:00+00:00	209.89	3.42	15.7	1008.8	0.1
2017-08-08T19:20:00+00:00	191.17	6.73	15.4	1008.8	0.1
2017-08-08T19:30:00+00:00	188.95	8.55	15	1008.9	0.6
2017-08-08T19:40:00+00:00	187.68	5.03	14.9	1008.9	1.1
2017-08-08T19:50:00+00:00	193.64	8.98	14.9	1009	0.6
2017-08-08T20:00:00+00:00	187.92	7.69	14.8	1009.1	0.5
2017-08-08T20:10:00+00:00	183.77	5.7	14.8	1009.2	0.3
2017-08-08T20:20:00+00:00	188.58	6.42	14.7	1009.1	0.1
2017-08-08T20:30:00+00:00	193.81	6.76	14.8	1009.1	0
2017-08-08T20:40:00+00:00	186.97	6.73	14.8	1009	0
2017-08-08T20:50:00+00:00	185.53	7.09	15	1008.9	0
2017-08-08T21:00:00+00:00	184.04	7.06	15.1	1008.9	0
2017-08-08T21:10:00+00:00	188.75	7.02	15.1	1009	0
2017-08-08T21:20:00+00:00	193.36	7.68	15.2	1009	0
2017-08-08T21:30:00+00:00	195.22	7.73	15.5	1009	0
2017-08-08T21:40:00+00:00	197	7.96	15.5	1009	0
2017-08-08T21:50:00+00:00	198.66	7.75	15.3	1009.1	0
2017-08-08T22:00:00+00:00	214.49	7.14	15.2	1009	0
2017-08-08T22:10:00+00:00	225.47	7.4	15.2	1009.1	0
2017-08-08T22:20:00+00:00	228.89	7.67	15.2	1009	0
2017-08-08T22:30:00+00:00	227.33	7.07	15.3	1009	0
2017-08-08T22:40:00+00:00	227.8	7.35	15.4	1009.1	0
2017-08-08T22:50:00+00:00	238.1	5.99	15.5	1009	0
2017-08-08T23:00:00+00:00	234.34	7.1	15.6	1009.1	0
2017-08-08T23:10:00+00:00	237.71	7.14	15.8	1009.1	0
2017-08-08T23:20:00+00:00	237.5	7.55	15.8	1009.1	0
2017-08-08T23:30:00+00:00	238.9	7.93	15.7	1009.2	0
2017-08-08T23:40:00+00:00	242.83	8.39	15.7	1009.1	0
2017-08-08T23:50:00+00:00	241.58	7.94	15.8	1009.2	0
2017-08-09T00:00:00+00:00	238.71	7.85	15.7	1009.3	0
2017-08-09T00:10:00+00:00	242.29	8.81	15.7	1009.3	0
2017-08-09T00:20:00+00:00	244.81	8.82	15.8	1009.4	0
2017-08-09T00:30:00+00:00	246.56	9.1	16.5	1009.3	0
2017-08-09T00:40:00+00:00	245.26	8.61	16.7	1009.3	0
2017-08-09T00:50:00+00:00	243.7	8.91	16.6	1009.4	0
2017-08-09T01:00:00+00:00	246.19	8.78	16.7	1009.4	0
2017-08-09T01:10:00+00:00	247.18	8.92	16.8	1009.5	0
2017-08-09T01:20:00+00:00	245.45	8.44	16.7	1009.5	0
2017-08-09T01:30:00+00:00	249.55	7.96	16.8	1009.4	0
2017-08-09T01:40:00+00:00	246.21	7.38	16.8	1009.4	0
2017-08-09T01:50:00+00:00	245.49	7.8	16.7	1009.4	0
2017-08-09T02:00:00+00:00	243.7	7.11	16.6	1009.5	0
2017-08-09T02:10:00+00:00	237.22	7.66	16.4	1009.6	0
2017-08-09T02:20:00+00:00	229.75	8.55	16.2	1009.8	0
2017-08-09T02:30:00+00:00	230.33	8.3	15.5	1009.9	0
2017-08-09T02:40:00+00:00	225.72	8.66	15.2	1010	0
2017-08-09T02:50:00+00:00	225.72	9.24	15.1	1010	0
2017-08-09T03:00:00+00:00	224.08	8.85	15	1010	0
2017-08-09T03:10:00+00:00	224.75	8.51	15.1	1010	0
2017-08-09T03:20:00+00:00	220.73	7.34	15	1010	0
2017-08-09T03:30:00+00:00	221.64	7.63	14.8	1010.1	0
2017-08-09T03:40:00+00:00	224.69	7.73	14.6	1010.2	0
2017-08-09T03:50:00+00:00	223.06	7.62	14.6	1010.3	0
2017-08-09T04:00:00+00:00	224.71	8.33	14.6	1010.4	0
2017-08-09T04:10:00+00:00	223.77	8.8	14.4	1010.6	0
2017-08-09T04:20:00+00:00	225.28	8.42	14.4	1010.6	0
2017-08-09T04:30:00+00:00	225.27	8.38	14.3	1010.6	0
2017-08-09T04:40:00+00:00	224.72	7.69	14.4	1010.7	0
2017-08-09T04:50:00+00:00	224.14	7.98	14.4	1010.8	0
2017-08-09T05:00:00+00:00	222.44	7.88	14.4	1010.8	0
2017-08-09T05:10:00+00:00	222.21	8.06	14.4	1010.8	0
2017-08-09T05:20:00+00:00	220.47	7.64	14.2	1010.9	0
2017-08-09T05:30:00+00:00	223.12	8.25	14.3	1010.9	0
2017-08-09T05:40:00+00:00	223.72	9.05	14.3	1010.9	0
2017-08-09T05:50:00+00:00	222.61	8.32	14.4	1010.8	0
2017-08-09T06:00:00+00:00	225.76	8.53	14.2	1010.9	0
2017-08-09T06:10:00+00:00	221.88	7.67	14.2	1010.9	0
2017-08-09T06:20:00+00:00	222.96	7.79	14.2	1010.9	0
2017-08-09T06:30:00+00:00	225.28	8.31	14.2	1011	0
2017-08-09T06:40:00+00:00	224.4	8.86	14.4	1011.1	0
2017-08-09T06:50:00+00:00	224.25	8.5	14.6	1011.2	0
2017-08-09T07:00:00+00:00	221.81	8.18	14.7	1011.3	0
2017-08-09T07:10:00+00:00	216.42	6.64	14.8	1011.4	0
2017-08-09T07:20:00+00:00	218.77	7.18	15.1	1011.5	0
2017-08-09T07:30:00+00:00	222.24	7.12	15.3	1011.6	0
2017-08-09T07:40:00+00:00	222.65	7.47	15.2	1011.6	0
2017-08-09T07:50:00+00:00	217.66	6.17	15.3	1011.7	0
2017-08-09T08:00:00+00:00	219.97	6.82	15.4	1011.8	0
2017-08-09T08:10:00+00:00	221.98	7.14	15.6	1011.8	0
2017-08-09T08:20:00+00:00	221.52	7.15	15.9	1011.9	0
2017-08-09T08:30:00+00:00	219.18	7.46	15.8	1012	0
2017-08-09T08:40:00+00:00	213.95	7.37	15.9	1012.1	0
2017-08-09T08:50:00+00:00	214.61	6.8	15.9	1012.2	0
2017-08-09T09:00:00+00:00	213.03	6.51	16	1012.3	0
2017-08-09T09:10:00+00:00	218.79	6.61	16.1	1012.4	0
2017-08-09T09:20:00+00:00	222.54	7.31	16.3	1012.5	0
2017-08-09T09:30:00+00:00	218.72	6.89	16.3	1012.6	0
2017-08-09T09:40:00+00:00	215.9	6.99	16.4	1012.7	0
2017-08-09T09:50:00+00:00	218.26	6.81	16.5	1012.8	0
2017-08-09T10:00:00+00:00	215.41	6.93	16.6	1012.8	0
2017-08-09T10:10:00+00:00	216.52	6.58	16.7	1012.8	0
2017-08-09T10:20:00+00:00	218.97	6.52	16.8	1012.8	0
2017-08-09T10:30:00+00:00	217.75	6.45	17	1012.8	0
2017-08-09T10:40:00+00:00	214.82	6.28	17	1012.8	0
2017-08-09T10:50:00+00:00	220.11	6.33	17.1	1012.8	0
2017-08-09T11:00:00+00:00	216.66	5.96	17.1	1012.8	0
2017-08-09T11:10:00+00:00	222.88	6.32	17.3	1012.8	0
2017-08-09T11:20:00+00:00	224.64	6.76	17.4	1012.9	0
2017-08-09T11:30:00+00:00	225.43	6.37	17.4	1012.9	0
2017-08-09T11:40:00+00:00	219.42	5.52	17.5	1013	0
2017-08-09T11:50:00+00:00	215.36	5.05	17.5	1013	0
2017-08-09T12:00:00+00:00	220	4.89	17.5	1013	0
2017-08-09T12:10:00+00:00	221.4	5.33	17.7	1013.1	0
2017-08-09T12:20:00+00:00	216.69	5.34	17.8	1013.1	0
2017-08-09T12:30:00+00:00	213.95	5.08	17.8	1013.2	0
2017-08-09T12:40:00+00:00	218.62	5.09	18	1013.2	0
2017-08-09T12:50:00+00:00	217.92	5.24	18.1	1013.3	0
2017-08-09T13:00:00+00:00	216.79	5.24	18.1	1013.2	0
2017-08-09T13:10:00+00:00	215.01	5.51	18.1	1013.2	0
2017-08-09T13:20:00+00:00	219.87	5.94	18	1013.3	0
2017-08-09T13:30:00+00:00	220.09	5.91	18	1013.4	0
2017-08-09T13:40:00+00:00	217.8	5.34	18	1013.4	0
2017-08-09T13:50:00+00:00	218.93	5.52	17.9	1013.5	0
2017-08-09T14:00:00+00:00	226.28	5.71	17.8	1013.5	0
2017-08-09T14:10:00+00:00	223.73	6.05	17.8	1013.7	0
2017-08-09T14:20:00+00:00	225.11	6.61	17.7	1013.7	0
2017-08-09T14:30:00+00:00	228.69	6.81	17.7	1013.8	0
2017-08-09T14:40:00+00:00	229.57	7.06	17.6	1013.9	0
2017-08-09T14:50:00+00:00	228.73	6.54	17.6	1013.9	0
2017-08-09T15:00:00+00:00	225.62	6.15	17.7	1013.8	0
2017-08-09T15:10:00+00:00	226.46	5.57	17.8	1013.9	0
2017-08-09T15:20:00+00:00	224.64	4.97	17.9	1014	0
2017-08-09T15:30:00+00:00	224.16	5.18	17.9	1014.1	0
2017-08-09T15:40:00+00:00	228.33	5.28	17.9	1014.1	0
2017-08-09T15:50:00+00:00	231.88	4.63	17.9	1014.2	0
2017-08-09T16:00:00+00:00	236.51	4.58	17.8	1014.2	0
2017-08-09T16:10:00+00:00	232.77	4.95	17.8	1014.3	0
2017-08-09T16:20:00+00:00	233.57	4.77	17.8	1014.4	0
2017-08-09T16:30:00+00:00	242.51	4.05	17.9	1014.5	0
2017-08-09T16:40:00+00:00	235.12	3.53	17.9	1014.6	2.1
2017-08-09T16:50:00+00:00	240.61	3.96	17.9	1014.7	2.6
2017-08-09T17:00:00+00:00	242.34	4.38	17.4	1014.8	0.5
2017-08-09T17:10:00+00:00	231.42	4.58	16.9	1014.8	0.1
2017-08-09T17:20:00+00:00	225.75	4.25	17	1014.7	0
2017-08-09T17:30:00+00:00	226.4	3.95	17.1	1014.7	0
2017-08-09T17:40:00+00:00	218.35	3.84	17.1	1014.8	0
2017-08-09T17:50:00+00:00	220.76	3.77	17.2	1014.9	0
2017-08-09T18:00:00+00:00	223.6	3.93	17.3	1014.8	0
2017-08-09T18:10:00+00:00	231.21	3.92	17.5	1015	0
2017-08-09T18:20:00+00:00	230.94	3.54	17.5	1015	0
2017-08-09T18:30:00+00:00	221.22	2.52	17.6	1015	0
2017-08-09T18:40:00+00:00	217.41	2.41	17.8	1015.1	0
2017-08-09T18:50:00+00:00	208.14	2.68	17.7	1015.2	0
2017-08-09T19:00:00+00:00	216.66	2.5	17.7	1015.3	0
2017-08-09T19:10:00+00:00	217.98	1.82	17.7	1015.4	0
2017-08-09T19:20:00+00:00	229.88	1.89	17.6	1015.4	0
2017-08-09T19:30:00+00:00	239.91	2.21	17.6	1015.4	0
2017-08-09T19:40:00+00:00	236.7	2.07	17.6	1015.5	0
2017-08-09T19:50:00+00:00	215.52	1.94	17.6	1015.6	0
2017-08-09T20:00:00+00:00	225.6	1.34	17.7	1015.8	0
2017-08-09T20:10:00+00:00	168.34	1.06	17.7	1015.9	0
2017-08-09T20:20:00+00:00	121.01	1.31	17.7	1016	0
2017-08-09T20:30:00+00:00	115.41	0.92	17.7	1016.1	0
2017-08-09T20:40:00+00:00	113.79	0.78	17.7	1016.1	0
2017-08-09T20:50:00+00:00	101.42	0.96	17.8	1016.1	0
2017-08-09T21:00:00+00:00	108.58	0.93	17.8	1016.2	0
2017-08-09T21:10:00+00:00	119.71	1.12	17.8	1016.2	0
2017-08-09T21:20:00+00:00	102.21	1	17.9	1016.3	0
2017-08-09T21:30:00+00:00	102.08	1	17.9	1016.4	0
2017-08-09T21:40:00+00:00	127.04	0.98	17.9	1016.6	0
2017-08-09T21:50:00+00:00	125.77	0.94	17.9	1016.7	0
2017-08-09T22:00:00+00:00	79.8	0.82	17.9	1016.8	0
2017-08-09T22:10:00+00:00	94.35	0.98	17.9	1016.8	0
2017-08-09T22:20:00+00:00	89.07	1.07	17.9	1016.8	0
2017-08-09T22:30:00+00:00	100.17	0.94	17.8	1016.8	0
2017-08-09T22:40:00+00:00	76.45	1.14	17.8	1016.9	0
2017-08-09T22:50:00+00:00	104.02	1.1	17.8	1017	0
2017-08-09T23:00:00+00:00	74.99	1.28	17.8	1017	0
2017-08-09T23:10:00+00:00	70.84	0.96	17.9	1017	0
2017-08-09T23:20:00+00:00	58.22	2.26	17.8	1017	0
2017-08-09T23:30:00+00:00	54.48	3	17.8	1016.9	0
2017-08-09T23:40:00+00:00	37.67	2.85	17.8	1017	0
2017-08-09T23:50:00+00:00	39.29	3.26	17.8	1017.1	0
2017-08-10T00:00:00+00:00	40.41	3.07	17.8	1017.1	0
2017-08-10T00:10:00+00:00	27.15	2.94	17.9	1017.2	0
2017-08-10T00:20:00+00:00	24.18	2.4	17.9	1017.2	0
2017-08-10T00:30:00+00:00	40.97	3.94	17.9	1017.2	0
2017-08-10T00:40:00+00:00	32.57	3.29	17.8	1017.1	0
2017-08-10T00:50:00+00:00	32.94	3.6	17.8	1017	0
2017-08-10T01:00:00+00:00	19.52	2.48	17.8	1017	0
2017-08-10T01:10:00+00:00	16.82	3.1	17.9	1017	0
2017-08-10T01:20:00+00:00	10.97	2.65	18	1017.1	0
2017-08-10T01:30:00+00:00	28.95	3.85	17.9	1017.2	0
2017-08-10T01:40:00+00:00	16.99	2.87	18	1017.2	0
2017-08-10T01:50:00+00:00	15.87	4.1	18.1	1017.2	0
2017-08-10T02:00:00+00:00	18.26	4.45	18	1017.2	0
2017-08-10T02:10:00+00:00	28.83	5.1	18	1017.2	0
2017-08-10T02:20:00+00:00	25.89	4.89	17.9	1017.2	0
2017-08-10T02:30:00+00:00	17.91	4.76	18	1017.2	0
2017-08-10T02:40:00+00:00	17.33	4.5	18	1017.1	0
2017-08-10T02:50:00+00:00	11	3.57	17.8	1017.1	0
2017-08-10T03:00:00+00:00	15.3	4.54	17.8	1017	0
2017-08-10T03:10:00+00:00	17.2	4.76	17.7	1017	0
2017-08-10T03:20:00+00:00	10.82	4.34	17.8	1017.1	0
2017-08-10T03:30:00+00:00	8.95	3.89	17.7	1017.1	0
2017-08-10T03:40:00+00:00	20.12	4.86	17.7	1017.2	0
2017-08-10T03:50:00+00:00	16.13	4.76	17.5	1017.2	0
2017-08-10T04:00:00+00:00	12.7	4.19	17.3	1017.1	0
2017-08-10T04:10:00+00:00	22.32	5.63	17.3	1017.2	0
2017-08-10T04:20:00+00:00	16.74	4.93	17.2	1017.1	0
2017-08-10T04:30:00+00:00	18	5.02	17.2	1017.3	0
2017-08-10T04:40:00+00:00	14.01	3.91	17.2	1017.5	0
2017-08-10T04:50:00+00:00	7.34	3.84	17.2	1017.6	0
2017-08-10T05:00:00+00:00	14.86	4.53	17.3	1017.6	0
2017-08-10T05:10:00+00:00	21.27	5.36	17.2	1017.8	0
2017-08-10T05:20:00+00:00	24.9	6	17.2	1017.8	0
2017-08-10T05:30:00+00:00	24.54	5.59	17.1	1017.7	0
2017-08-10T05:40:00+00:00	26.3	6.2	17	1017.6	0
2017-08-10T05:50:00+00:00	22.43	5.88	16.9	1017.8	0
2017-08-10T06:00:00+00:00	14.92	4.63	16.9	1018	0
2017-08-10T06:10:00+00:00	10.16	4.24	16.8	1018.1	0
2017-08-10T06:20:00+00:00	10.54	4.32	16.8	1018.1	0
2017-08-10T06:30:00+00:00	19.48	5.1	16.8	1018.2	0
2017-08-10T06:40:00+00:00	26.1	7.16	16.9	1018.2	0
2017-08-10T06:50:00+00:00	21.71	5.54	16.8	1018.3	0
2017-08-10T07:00:00+00:00	30.88	5.36	16.8	1018.3	0
2017-08-10T07:10:00+00:00	33.93	6.18	16.9	1018.5	0
2017-08-10T07:20:00+00:00	43.29	8.26	16.8	1018.5	0
2017-08-10T07:30:00+00:00	25.45	5.81	16.8	1018.6	0
2017-08-10T07:40:00+00:00	15.62	4.97	16.8	1018.6	0
2017-08-10T07:50:00+00:00	21.37	6.03	16.8	1018.7	0
2017-08-10T08:00:00+00:00	25.3	5.9	17	1018.6	0
2017-08-10T08:10:00+00:00	23.08	5.87	17.1	1018.7	0
2017-08-10T08:20:00+00:00	40.24	5.89	17.1	1018.8	0
2017-08-10T08:30:00+00:00	42.31	6.42	17.1	1019	0
2017-08-10T08:40:00+00:00	42.27	8.16	17	1019.1	0
2017-08-10T08:50:00+00:00	41.1	7.82	17	1019.1	0
2017-08-10T09:00:00+00:00	41.31	7.7	17.1	1019.1	0
2017-08-10T09:10:00+00:00	43	7.95	17.1	1019.1	0
2017-08-10T09:20:00+00:00	42.25	6.67	17.2	1019.1	0
2017-08-10T09:30:00+00:00	44.42	5.32	17.2	1019.2	0
2017-08-10T09:40:00+00:00	46.11	4.04	17.3	1019.2	0
2017-08-10T09:50:00+00:00	39.78	4.7	17.5	1019.3	0
2017-08-10T10:00:00+00:00	40.99	4.82	17.7	1019.4	0
2017-08-10T10:10:00+00:00	42.73	4.55	17.8	1019.4	0
2017-08-10T10:20:00+00:00	42.66	6.06	17.9	1019.5	0
2017-08-10T10:30:00+00:00	28.57	4.71	17.9	1019.5	0
2017-08-10T10:40:00+00:00	31.88	5.35	18	1019.6	0
2017-08-10T10:50:00+00:00	25.9	4.38	17.9	1019.5	0
2017-08-10T11:00:00+00:00	16.24	3.8	18	1019.4	0
2017-08-10T11:10:00+00:00	8.81	3.29	18.1	1019.5	0
2017-08-10T11:20:00+00:00	3.75	2.8	18.2	1019.6	0
2017-08-10T11:30:00+00:00	4.36	3.11	18.2	1019.6	0
2017-08-10T11:40:00+00:00	3.99	4.05	18.2	1019.5	0
2017-08-10T11:50:00+00:00	358.51	5.03	18.2	1019.5	0
2017-08-10T12:00:00+00:00	4.6	5.92	18.1	1019.4	0
2017-08-10T12:10:00+00:00	1.59	5.55	18	1019.5	0
2017-08-10T12:20:00+00:00	0.56	5.25	18.1	1019.5	0
2017-08-10T12:30:00+00:00	1.32	4.75	18	1019.5	0
2017-08-10T12:40:00+00:00	5.49	4.93	18	1019.4	0
2017-08-10T12:50:00+00:00	5.39	5.01	17.9	1019.6	0
2017-08-10T13:00:00+00:00	10.23	5.46	17.9	1019.6	0
2017-08-10T13:10:00+00:00	17.41	6.53	17.7	1019.5	0
2017-08-10T13:20:00+00:00	18.26	6.72	17.7	1019.5	0
2017-08-10T13:30:00+00:00	11.88	5.21	17.6	1019.4	0
2017-08-10T13:40:00+00:00	8.89	5.37	17.7	1019.3	0
2017-08-10T13:50:00+00:00	11.76	5.16	17.7	1019.3	0.2
2017-08-10T14:00:00+00:00	6.6	5.21	17.7	1019.3	0.4
2017-08-10T14:10:00+00:00	10.47	5.44	17.7	1019.3	0
2017-08-10T14:20:00+00:00	9.03	5.43	17.7	1019.2	0
2017-08-10T14:30:00+00:00	8.55	5.09	17.7	1019.1	0
2017-08-10T14:40:00+00:00	12.03	5.67	17.9	1019.1	0
2017-08-10T14:50:00+00:00	14.46	6.02	17.9	1019.1	0
2017-08-10T15:00:00+00:00	10.53	4.73	17.9	1019	0
2017-08-10T15:10:00+00:00	9.77	4.45	17.7	1019.1	0
2017-08-10T15:20:00+00:00	4.44	4.73	17.7	1019.2	0
2017-08-10T15:30:00+00:00	7.45	4.38	17.6	1019.2	0.8
2017-08-10T15:40:00+00:00	9.2	4.38	17.7	1019.2	0.3
2017-08-10T15:50:00+00:00	11.35	5.23	17.7	1019.2	0.3
2017-08-10T16:00:00+00:00	5.38	4.55	17.7	1019.3	0.1
2017-08-10T16:10:00+00:00	6.28	4.37	17.6	1019.2	0.1
2017-08-10T16:20:00+00:00	7.8	3.89	17.8	1019.2	0
2017-08-10T16:30:00+00:00	8.12	4.95	17.8	1019.2	0.1
2017-08-10T16:40:00+00:00	5.92	4.38	17.8	1019.1	0
2017-08-10T16:50:00+00:00	12.28	5.41	17.8	1019	0
2017-08-10T17:00:00+00:00	2.51	4.07	17.8	1019	0
2017-08-10T17:10:00+00:00	2.75	3.75	17.7	1019.1	0.1
2017-08-10T17:20:00+00:00	2.43	4.38	17.8	1019.2	0.1
2017-08-10T17:30:00+00:00	0.25	4.12	17.7	1019.3	0
2017-08-10T17:40:00+00:00	0.6	4.4	17.6	1019.3	0.1
2017-08-10T17:50:00+00:00	2.89	4.15	17.7	1019.3	0.1
2017-08-10T18:00:00+00:00	6.33	4.76	17.5	1019.4	0
2017-08-10T18:10:00+00:00	3.98	4.88	17.5	1019.4	0.1
2017-08-10T18:20:00+00:00	0.83	4.39	17.5	1019.4	0
2017-08-10T18:30:00+00:00	7.82	4.7	17.1	1019.4	0.1
2017-08-10T18:40:00+00:00	5.93	4.63	16.5	1019.5	0.2
2017-08-10T18:50:00+00:00	3.61	4.68	16.6	1019.4	0.1
2017-08-10T19:00:00+00:00	3.71	4.17	16.5	1019.4	0.1
2017-08-10T19:10:00+00:00	5.96	4	16.4	1019.5	0.2
2017-08-10T19:20:00+00:00	0.6	4.35	16.6	1019.5	0.1
2017-08-10T19:30:00+00:00	4.72	3.94	16.6	1019.6	0.1
2017-08-10T19:40:00+00:00	8.3	4.26	16.4	1019.7	0.1
2017-08-10T19:50:00+00:00	8.87	4.39	16.3	1019.8	0.1
2017-08-10T20:00:00+00:00	9.69	4.44	15.9	1019.8	0.1
2017-08-10T20:10:00+00:00	8.51	4.27	16.1	1019.7	0
2017-08-10T20:20:00+00:00	6.86	3.76	16.4	1019.7	0
2017-08-10T20:30:00+00:00	3.58	3.66	16.3	1019.8	0
2017-08-10T20:40:00+00:00	1.96	2.98	16	1019.8	0
2017-08-10T20:50:00+00:00	0.01	3.21	16	1019.9	0
2017-08-10T21:00:00+00:00	4.03	3.6	16	1019.8	0.5
2017-08-10T21:10:00+00:00	6.5	3.41	16.1	1019.7	0.3
2017-08-10T21:20:00+00:00	7.08	3.2	16.3	1019.6	0.1
2017-08-10T21:30:00+00:00	2.15	2.72	16.6	1019.6	0.1
2017-08-10T21:40:00+00:00	2.72	3.24	16.5	1019.6	0.1
2017-08-10T21:50:00+00:00	1.04	2.75	16.3	1019.6	0.1
2017-08-10T22:00:00+00:00	359.71	3.21	16.1	1019.6	0.1
2017-08-10T22:10:00+00:00	358.56	3.06	16	1019.6	0.1
2017-08-10T22:20:00+00:00	1.93	4.04	15.9	1019.6	0.1
2017-08-10T22:30:00+00:00	353.2	2.53	15.9	1019.5	0.2
2017-08-10T22:40:00+00:00	0.68	3.03	16	1019.5	0.1
2017-08-10T22:50:00+00:00	357.08	3.28	16.3	1019.5	0.6
2017-08-10T23:00:00+00:00	3.69	3.61	16.3	1019.5	2.9
2017-08-10T23:10:00+00:00	5.57	3.81	16.2	1019.4	0.9
2017-08-10T23:20:00+00:00	0.76	3.26	16.3	1019.3	0.6
2017-08-10T23:30:00+00:00	2.81	3.11	16.9	1019.2	1.9
2017-08-10T23:40:00+00:00	356.28	3.37	16.7	1019.3	1
2017-08-10T23:50:00+00:00	358.83	3.51	16.9	1019.2	0.5
2017-08-11T00:00:00+00:00	359.88	3.24	17.3	1019	0.9
2017-08-11T00:10:00+00:00	2.74	3.34	17.1	1019	0.1
2017-08-11T00:20:00+00:00	5.37	3.89	16.9	1019	0.1
2017-08-11T00:30:00+00:00	4.33	3.59	16.9	1018.9	0.1
2017-08-11T00:40:00+00:00	5.56	3.21	17.1	1018.8	0
2017-08-11T00:50:00+00:00	5.37	3.17	17.4	1018.7	0
2017-08-11T01:00:00+00:00	1.29	2.83	17.1	1018.7	0.1
2017-08-11T01:10:00+00:00	1.39	2.83	16.7	1018.7	0
2017-08-11T01:20:00+00:00	2.11	3.2	16.3	1018.7	0
2017-08-11T01:30:00+00:00	3.22	2.98	16.4	1018.6	0
2017-08-11T01:40:00+00:00	4.04	3.1	16.4	1018.5	0
2017-08-11T01:50:00+00:00	3.39	2.88	16.5	1018.4	0
2017-08-11T02:00:00+00:00	4.93	2.72	16.6	1018.2	0
2017-08-11T02:10:00+00:00	7.52	2.37	16.8	1018	0
2017-08-11T02:20:00+00:00	6.79	2.95	16.9	1017.9	0
2017-08-11T02:30:00+00:00	3.19	2.01	16.8	1017.8	0
2017-08-11T02:40:00+00:00	8.94	2.12	16.8	1017.9	0
2017-08-11T02:50:00+00:00	10.51	2.34	16.9	1017.9	0
2017-08-11T03:00:00+00:00	7.41	1.99	16.8	1017.8	0
2017-08-11T03:10:00+00:00	12.83	1.61	16.8	1017.8	0
2017-08-11T03:20:00+00:00	9.03	1.97	16.8	1017.7	0
2017-08-11T03:30:00+00:00	9.54	1.7	16.8	1017.6	0
2017-08-11T03:40:00+00:00	10.21	1.63	16.8	1017.6	0
2017-08-11T03:50:00+00:00	13.92	1.82	16.8	1017.6	0
2017-08-11T04:00:00+00:00	0.04	2.13	16.6	1017.6	0
2017-08-11T04:10:00+00:00	353.5	2.48	16.7	1017.6	0
2017-08-11T04:20:00+00:00	347.12	2.47	16.7	1017.6	0
2017-08-11T04:30:00+00:00	353.41	2.59	16.7	1017.7	0
2017-08-11T04:40:00+00:00	354.55	2.59	16.7	1017.6	0
2017-08-11T04:50:00+00:00	354.2	2.67	16.8	1017.5	0
2017-08-11T05:00:00+00:00	353.21	2.23	16.9	1017.5	0
2017-08-11T05:10:00+00:00	350.9	2.16	17.1	1017.4	0
2017-08-11T05:20:00+00:00	337.77	2.18	17.1	1017.5	0
2017-08-11T05:30:00+00:00	335.17	2.47	17.5	1017.5	0
2017-08-11T05:40:00+00:00	330.7	2.43	17.5	1017.5	0
2017-08-11T05:50:00+00:00	324.39	2.64	17.3	1017.5	0
2017-08-11T06:00:00+00:00	327.75	2.88	17.1	1017.5	0
2017-08-11T06:10:00+00:00	311.21	2.03	17.2	1017.5	0
2017-08-11T06:20:00+00:00	284.03	2.08	17.2	1017.4	0
2017-08-11T06:30:00+00:00	296.97	2.34	17.1	1017.4	0
2017-08-11T06:40:00+00:00	294.38	2.42	17.2	1017.5	0
2017-08-11T06:50:00+00:00	310.46	2.24	17.2	1017.5	0
2017-08-11T07:00:00+00:00	312.17	2.38	17.3	1017.6	0
2017-08-11T07:10:00+00:00	311.83	3.52	17.2	1017.7	0
2017-08-11T07:20:00+00:00	324.24	4.41	17.3	1017.7	0
2017-08-11T07:30:00+00:00	317.1	3.81	17.3	1017.6	0
2017-08-11T07:40:00+00:00	316.51	3.65	17.3	1017.5	0
2017-08-11T07:50:00+00:00	310.13	3.22	17.3	1017.6	0
2017-08-11T08:00:00+00:00	298.94	3.2	17.3	1017.5	0
2017-08-11T08:10:00+00:00	306.55	3.01	17.4	1017.7	0
2017-08-11T08:20:00+00:00	300.97	3.38	17.5	1017.7	0
2017-08-11T08:30:00+00:00	295.76	3.03	17.4	1017.7	0
2017-08-11T08:40:00+00:00	302.13	3.52	17.4	1017.7	0
2017-08-11T08:50:00+00:00	305.46	3.2	17.4	1017.6	0
2017-08-11T09:00:00+00:00	289.07	3.6	17.3	1017.7	0
2017-08-11T09:10:00+00:00	284.93	3.51	17.3	1017.7	0
2017-08-11T09:20:00+00:00	290.66	5.12	17.3	1017.6	0
2017-08-11T09:30:00+00:00	298.56	4.78	17.2	1017.6	0
2017-08-11T09:40:00+00:00	298.02	4.44	17.2	1017.5	0
2017-08-11T09:50:00+00:00	301.84	4.3	17.2	1017.6	0
2017-08-11T10:00:00+00:00	293.13	4.62	17.3	1017.6	0
2017-08-11T10:10:00+00:00	289.54	4.86	17.3	1017.5	0
2017-08-11T10:20:00+00:00	292.78	4.85	17.3	1017.6	0
2017-08-11T10:30:00+00:00	287.95	4.1	17.3	1017.5	0
2017-08-11T10:40:00+00:00	277.28	3.45	17.3	1017.4	0
2017-08-11T10:50:00+00:00	272.07	3	17.2	1017.3	0
2017-08-11T11:00:00+00:00	274.38	3.69	17.3	1017.5	0
2017-08-11T11:10:00+00:00	278.37	3.84	17.2	1017.7	0
2017-08-11T11:20:00+00:00	266.51	3.22	17.2	1017.7	0
2017-08-11T11:30:00+00:00	274.8	2.89	17.1	1017.7	0
2017-08-11T11:40:00+00:00	261.57	2.04	17.1	1017.8	0
2017-08-11T11:50:00+00:00	242.25	2.65	17.1	1017.8	0
2017-08-11T12:00:00+00:00	237.17	2.43	17.1	1017.7	0
2017-08-11T12:10:00+00:00	217.85	2.08	17.1	1017.5	0
2017-08-11T12:20:00+00:00	217.95	2.59	17.1	1017.4	0
2017-08-11T12:30:00+00:00	226.07	3.02	17.1	1017.4	0
2017-08-11T12:40:00+00:00	234.31	3.99	17.1	1017.2	0
2017-08-11T12:50:00+00:00	240.61	4.05	17.1	1017.2	0
2017-08-11T13:00:00+00:00	233.55	4.45	17.2	1017.2	0
2017-08-11T13:10:00+00:00	230.5	4.09	17.2	1017.1	0
2017-08-11T13:20:00+00:00	229.71	3.85	17.2	1017.1	0
2017-08-11T13:30:00+00:00	227.13	4.13	17.2	1016.9	0
2017-08-11T13:40:00+00:00	228.26	5.02	17.2	1016.8	0
2017-08-11T13:50:00+00:00	229.46	5.39	17.3	1016.7	0
2017-08-11T14:00:00+00:00	224.86	5.45	17.4	1016.7	0
2017-08-11T14:10:00+00:00	229.71	5.97	17.4	1016.6	0
2017-08-11T14:20:00+00:00	224.83	6.21	17.5	1016.5	0
2017-08-11T14:30:00+00:00	225.78	6.64	17.5	1016.4	0
2017-08-11T14:40:00+00:00	226.93	6.99	17.5	1016.3	0
2017-08-11T14:50:00+00:00	226.9	7.3	17.6	1016.3	0
2017-08-11T15:00:00+00:00	224.03	7.09	17.6	1016.2	0
2017-08-11T15:10:00+00:00	224.86	6.6	17.8	1016.2	0
2017-08-11T15:20:00+00:00	224.58	6.97	17.9	1016.1	0
2017-08-11T15:30:00+00:00	226.58	7.63	18	1016.1	0
2017-08-11T15:40:00+00:00	227.37	7.54	18	1016	0
2017-08-11T15:50:00+00:00	225.47	7.03	18.1	1016	0
2017-08-11T16:00:00+00:00	227.23	7.73	18.2	1016	0
2017-08-11T16:10:00+00:00	224.57	8.39	18.3	1016.1	0
2017-08-11T16:20:00+00:00	224.64	9.74	18.2	1016.1	0
2017-08-11T16:30:00+00:00	226.05	11.12	18.1	1016	0
2017-08-11T16:40:00+00:00	226.62	10.7	18.4	1015.9	0
2017-08-11T16:50:00+00:00	226.14	12.05	18.5	1015.9	0
2017-08-11T17:00:00+00:00	224.86	12.39	18.4	1015.8	0
2017-08-11T17:10:00+00:00	226.93	12.34	18.3	1015.6	0
2017-08-11T17:20:00+00:00	224.1	12.24	18.3	1015.6	0
2017-08-11T17:30:00+00:00	221.62	12.09	18.3	1015.4	0
2017-08-11T17:40:00+00:00	221.2	12.28	18.3	1015.4	0
2017-08-11T17:50:00+00:00	223.82	13.18	18.2	1015.4	0
2017-08-11T18:00:00+00:00	223.97	14.38	18	1015.4	0
2017-08-11T18:10:00+00:00	223.19	14.18	18	1015.3	0
2017-08-11T18:20:00+00:00	223.19	14.12	18	1015.3	0
2017-08-11T18:30:00+00:00	221.13	13.31	18	1015.3	0
2017-08-11T18:40:00+00:00	220.84	13.53	17.9	1015.3	0
2017-08-11T18:50:00+00:00	223.3	13.5	17.9	1015.3	0
2017-08-11T19:00:00+00:00	220.9	12.73	17.9	1015.2	0
2017-08-11T19:10:00+00:00	219.33	12.6	17.7	1015.2	0
2017-08-11T19:20:00+00:00	220.9	12.93	17.6	1015.1	0
2017-08-11T19:30:00+00:00	218.21	12.03	17.5	1015.1	0
2017-08-11T19:40:00+00:00	215.65	12.53	17.3	1015.1	0
2017-08-11T19:50:00+00:00	218.53	12.47	17.2	1015	0
2017-08-11T20:00:00+00:00	220.74	12.82	17	1014.8	0
2017-08-11T20:10:00+00:00	220.8	12.99	16.9	1014.8	0
2017-08-11T20:20:00+00:00	222.85	13.49	16.7	1014.7	0
2017-08-11T20:30:00+00:00	223.21	13.67	16.6	1014.6	0
2017-08-11T20:40:00+00:00	225.76	14.89	16.6	1014.4	0
2017-08-11T20:50:00+00:00	227.91	13.89	16.5	1014.4	0
2017-08-11T21:00:00+00:00	227.58	13.65	16.7	1014.3	0
2017-08-11T21:10:00+00:00	230.76	12.51	16.9	1014.3	0
2017-08-11T21:20:00+00:00	233.88	12.38	17.1	1014.2	0
2017-08-11T21:30:00+00:00	236.34	11.37	17.1	1014.2	0
2017-08-11T21:40:00+00:00	235.66	11.24	17.2	1014.2	0
2017-08-11T21:50:00+00:00	235.27	11.35	17.4	1014.1	0
2017-08-11T22:00:00+00:00	236.22	10.96	17.6	1014.1	0
2017-08-11T22:10:00+00:00	241.38	10.32	17.6	1014.1	0
2017-08-11T22:20:00+00:00	244.17	10.33	17.6	1014	0
2017-08-11T22:30:00+00:00	245.25	9.85	17.7	1013.9	0
2017-08-11T22:40:00+00:00	246.56	9.51	17.7	1013.8	0
2017-08-11T22:50:00+00:00	244.71	10.25	17.8	1013.7	0
2017-08-11T23:00:00+00:00	243.09	10.22	17.8	1013.7	0
2017-08-11T23:10:00+00:00	237.09	9.44	17.8	1013.8	0
2017-08-11T23:20:00+00:00	240.54	9.86	17.8	1013.8	0
2017-08-11T23:30:00+00:00	240.23	9.67	17.8	1013.8	0
2017-08-11T23:40:00+00:00	241.23	9.51	17.8	1013.7	0
2017-08-11T23:50:00+00:00	243.36	10.23	17.8	1013.7	0
2017-08-12T00:00:00+00:00	243.92	10.95	17.8	1013.6	0
2017-08-12T00:10:00+00:00	242.89	10.17	17.8	1013.5	0
2017-08-12T00:20:00+00:00	242.85	10.49	17.8	1013.5	0
2017-08-12T00:30:00+00:00	243.79	11.06	17.8	1013.5	0
2017-08-12T00:40:00+00:00	243.74	10.81	17.8	1013.4	0
2017-08-12T00:50:00+00:00	245.42	11.2	17.8	1013.4	0
2017-08-12T01:00:00+00:00	243.66	10.58	17.9	1013.3	0
2017-08-12T01:10:00+00:00	240.9	8.81	17.9	1013.2	0
2017-08-12T01:20:00+00:00	244.99	9.46	17.9	1013.1	0
2017-08-12T01:30:00+00:00	243.75	10.33	17.2	1013	0
2017-08-12T01:40:00+00:00	245.94	9.33	17.1	1013	0
2017-08-12T01:50:00+00:00	242.42	9.57	17	1013	0.1
2017-08-12T02:00:00+00:00	240.42	11.14	17	1012.8	0.3
2017-08-12T02:10:00+00:00	238.95	9.73	16.7	1012.8	0.7
2017-08-12T02:20:00+00:00	241.95	10.41	17.2	1012.7	0.1
2017-08-12T02:30:00+00:00	240.25	10.6	17.7	1012.6	0.1
2017-08-12T02:40:00+00:00	239.71	10.04	16.9	1012.5	0.4
2017-08-12T02:50:00+00:00	240.87	9.94	17.1	1012.5	0.1
2017-08-12T03:00:00+00:00	243.36	10.82	17.1	1012.3	0.3
2017-08-12T03:10:00+00:00	242.52	10.19	17.3	1012.2	0.2
2017-08-12T03:20:00+00:00	242.91	10.2	17.5	1012.1	0.5
2017-08-12T03:30:00+00:00	240.51	9.15	17.7	1012.1	0
2017-08-12T03:40:00+00:00	244.81	9.72	17.8	1012	0
2017-08-12T03:50:00+00:00	242.72	9.69	17.7	1011.9	0
2017-08-12T04:00:00+00:00	243.6	9.15	17.3	1011.8	0.1
2017-08-12T04:10:00+00:00	240.07	8.22	17.3	1011.8	0
2017-08-12T04:20:00+00:00	241.26	9.11	17.5	1011.8	0
2017-08-12T04:30:00+00:00	244.06	9.43	17.5	1011.8	0
2017-08-12T04:40:00+00:00	243.85	9.02	17.5	1011.8	0
2017-08-12T04:50:00+00:00	239.21	7.73	17.3	1011.8	0.1
2017-08-12T05:00:00+00:00	245.04	8.72	17	1011.8	0.1
2017-08-12T05:10:00+00:00	245.08	8.88	17.2	1011.8	0
2017-08-12T05:20:00+00:00	245.09	8.92	17.4	1011.8	0
2017-08-12T05:30:00+00:00	243.98	9.33	17.6	1011.7	0
2017-08-12T05:40:00+00:00	245.6	9.08	17.8	1011.7	0
2017-08-12T05:50:00+00:00	244.85	8.71	17.8	1011.7	0
2017-08-12T06:00:00+00:00	244.01	9.44	17.8	1011.7	0
2017-08-12T06:10:00+00:00	244.14	8.99	17.8	1011.8	0
2017-08-12T06:20:00+00:00	243.76	8.89	17.9	1011.8	0
2017-08-12T06:30:00+00:00	245.29	8.64	17.8	1011.8	0
2017-08-12T06:40:00+00:00	242.85	8.78	17.9	1012	0
2017-08-12T06:50:00+00:00	243.32	9.17	17.8	1012.1	0
2017-08-12T07:00:00+00:00	244.54	8.89	17.9	1012.1	0
2017-08-12T07:10:00+00:00	242.24	8.5	17.9	1012.1	0
2017-08-12T07:20:00+00:00	244.67	8.96	17.9	1012.2	0
2017-08-12T07:30:00+00:00	242.76	9.42	17.9	1012.2	0
2017-08-12T07:40:00+00:00	241.83	9.03	18	1012.3	0
2017-08-12T07:50:00+00:00	245.29	8.88	18	1012.3	0
2017-08-12T08:00:00+00:00	245.46	9.14	18	1012.3	0
2017-08-12T08:10:00+00:00	243.81	9.42	18.1	1012.4	0
2017-08-12T08:20:00+00:00	244.4	9.23	18	1012.3	0
2017-08-12T08:30:00+00:00	247.14	8.5	18	1012.4	0
2017-08-12T08:40:00+00:00	249.72	8.01	18	1012.4	0
2017-08-12T08:50:00+00:00	248.6	7.9	18	1012.5	0
2017-08-12T09:00:00+00:00	249.82	7.61	18.1	1012.6	0
2017-08-12T09:10:00+00:00	249.67	7.21	18.1	1012.6	0
2017-08-12T09:20:00+00:00	253.02	6.29	17.9	1012.8	0
2017-08-12T09:30:00+00:00	250.7	7.38	18	1012.8	0
2017-08-12T09:40:00+00:00	244.5	7.96	18	1012.8	0
2017-08-12T09:50:00+00:00	241	7.91	18	1012.8	0
2017-08-12T10:00:00+00:00	243.9	8.1	18.1	1012.9	0
2017-08-12T10:10:00+00:00	246.88	8.23	18.2	1013	0
2017-08-12T10:20:00+00:00	245.1	7.56	18.1	1013.1	0
2017-08-12T10:30:00+00:00	247.05	7.61	18.2	1013.2	0
2017-08-12T10:40:00+00:00	244.17	7.56	18.2	1013.2	0
2017-08-12T10:50:00+00:00	241.96	7.32	18.1	1013.2	0
2017-08-12T11:00:00+00:00	243.32	7.74	18.2	1013.3	0
2017-08-12T11:10:00+00:00	245.85	7.89	18.2	1013.4	0
2017-08-12T11:20:00+00:00	238.97	7.09	18.2	1013.5	0
2017-08-12T11:30:00+00:00	232.64	7.19	18.4	1013.5	0
2017-08-12T11:40:00+00:00	231.12	8.47	18.4	1013.5	0
2017-08-12T11:50:00+00:00	233.77	7.66	18.4	1013.5	0
2017-08-12T12:00:00+00:00	236.03	6.97	18.4	1013.5	0
2017-08-12T12:10:00+00:00	232.96	7.96	18.5	1013.5	0
2017-08-12T12:20:00+00:00	235.22	7.47	18.5	1013.6	0
2017-08-12T12:30:00+00:00	232.98	7.47	18.6	1013.7	0
2017-08-12T12:40:00+00:00	230.95	8.09	18.7	1013.7	0
2017-08-12T12:50:00+00:00	227.46	8.19	18.7	1013.7	0
2017-08-12T13:00:00+00:00	231.63	7.73	18.7	1013.8	0
2017-08-12T13:10:00+00:00	233.39	6.47	18.7	1013.8	0
2017-08-12T13:20:00+00:00	232.02	7.34	18.7	1013.9	0
2017-08-12T13:30:00+00:00	231.45	7.57	18.8	1013.8	0
2017-08-12T13:40:00+00:00	232.11	7.48	18.8	1013.8	0
2017-08-12T13:50:00+00:00	233.06	7.27	18.8	1013.9	0
2017-08-12T14:00:00+00:00	228.99	8.32	18.8	1013.9	0
2017-08-12T14:10:00+00:00	230.46	7.97	18.8	1013.9	0
2017-08-12T14:20:00+00:00	232	8.04	18.8	1013.9	0
2017-08-12T14:30:00+00:00	232.77	7.8	18.7	1013.9	0
2017-08-12T14:40:00+00:00	231.45	8.69	18.8	1014	0
2017-08-12T14:50:00+00:00	230.86	9.58	18.7	1014.1	0
2017-08-12T15:00:00+00:00	229.41	9.9	18.7	1014	0
2017-08-12T15:10:00+00:00	228.56	9.73	18.7	1014	0
2017-08-12T15:20:00+00:00	227.05	9.9	18.7	1014	0
2017-08-12T15:30:00+00:00	230.47	9.54	18.7	1013.9	0
2017-08-12T15:40:00+00:00	232.14	9.36	18.7	1013.9	0
2017-08-12T15:50:00+00:00	231.49	9.49	18.8	1013.9	0
2017-08-12T16:00:00+00:00	230.92	8.87	18.7	1013.9	0
2017-08-12T16:10:00+00:00	234.58	8.21	18.7	1013.9	0
2017-08-12T16:20:00+00:00	235.54	7.74	18.7	1014	0
2017-08-12T16:30:00+00:00	236.04	7.89	18.6	1014	0
2017-08-12T16:40:00+00:00	234.1	7.91	18.5	1014	0
2017-08-12T16:50:00+00:00	234.16	7.75	18.6	1014	0
2017-08-12T17:00:00+00:00	235.26	7.46	18.6	1013.9	0
2017-08-12T17:10:00+00:00	233.17	7.09	18.6	1013.9	0
2017-08-12T17:20:00+00:00	236.73	6.08	18.6	1014	0
2017-08-12T17:30:00+00:00	235.45	6.07	18.6	1014	0
2017-08-12T17:40:00+00:00	234.26	5.96	18.6	1014	0
2017-08-12T17:50:00+00:00	235.59	5.77	18.6	1014	0
2017-08-12T18:00:00+00:00	230.94	6.76	18.6	1014.1	0
2017-08-12T18:10:00+00:00	238.48	6.22	18.6	1014.2	0
2017-08-12T18:20:00+00:00	246.08	6.78	18.6	1014.3	0
2017-08-12T18:30:00+00:00	244.01	6.51	18.6	1014.4	0
2017-08-12T18:40:00+00:00	247.28	6.75	18.6	1014.5	0
2017-08-12T18:50:00+00:00	251.75	5.92	18.7	1014.5	0
2017-08-12T19:00:00+00:00	266.67	5.19	18.7	1014.6	0
2017-08-12T19:10:00+00:00	274.59	4.66	18.7	1014.7	0
2017-08-12T19:20:00+00:00	273.63	3.57	18.8	1014.8	0
2017-08-12T19:30:00+00:00	270.85	2.96	18.8	1014.9	0
2017-08-12T19:40:00+00:00	267.53	2.88	18.9	1015	0
2017-08-12T19:50:00+00:00	255.57	2.86	19	1015.1	0
2017-08-12T20:00:00+00:00	261.3	3.09	19.1	1015.2	0
2017-08-12T20:10:00+00:00	249.91	3.05	19	1015.2	0
2017-08-12T20:20:00+00:00	254.33	3.53	19	1015.2	0
2017-08-12T20:30:00+00:00	254.01	3.87	19	1015.2	0
2017-08-12T20:40:00+00:00	250.71	4.17	19	1015.2	0
2017-08-12T20:50:00+00:00	250.71	4.25	19	1015.3	0
2017-08-12T21:00:00+00:00	251.97	3.58	19.1	1015.4	0
2017-08-12T21:10:00+00:00	249.21	3.9	19.1	1015.4	0
2017-08-12T21:20:00+00:00	253.44	3.63	19.2	1015.5	0
2017-08-12T21:30:00+00:00	257.08	3.47	19.2	1015.5	0
2017-08-12T21:40:00+00:00	261.74	3.83	19.2	1015.6	0
2017-08-12T21:50:00+00:00	260.33	4.05	19.1	1015.6	0
2017-08-12T22:00:00+00:00	255.83	3.45	19.1	1015.7	0
2017-08-12T22:10:00+00:00	247.17	3.78	19.1	1015.8	0
2017-08-12T22:20:00+00:00	248.15	3.15	19.1	1015.9	0
2017-08-12T22:30:00+00:00	249.28	3.68	19.1	1015.9	0
2017-08-12T22:40:00+00:00	246.68	4.49	19.1	1016	0
2017-08-12T22:50:00+00:00	250.26	4.21	19.1	1016.1	0
2017-08-12T23:00:00+00:00	245.55	4.2	19.1	1016.1	0
2017-08-12T23:10:00+00:00	247.56	4.08	19	1016.1	0
2017-08-12T23:20:00+00:00	245.16	4.25	19	1016.1	0
2017-08-12T23:30:00+00:00	247.56	3.87	18.8	1016.1	0
2017-08-12T23:40:00+00:00	255.76	3.34	18.3	1016.1	0
2017-08-12T23:50:00+00:00	255.91	3.46	17.9	1016	0
2017-08-13T00:00:00+00:00	247.87	3.42	17.2	1016	0
2017-08-13T00:10:00+00:00	245.37	3.95	17.1	1016.1	0
2017-08-13T00:20:00+00:00	243.67	4.37	17.2	1016	0
2017-08-13T00:30:00+00:00	246.53	4.69	16.8	1016.1	0
2017-08-13T00:40:00+00:00	253.33	3.45	16.7	1016.1	0
2017-08-13T00:50:00+00:00	255.96	2.8	16.6	1016	0
2017-08-13T01:00:00+00:00	256.02	3.26	16.6	1016	0
2017-08-13T01:10:00+00:00	256.15	3.12	16.7	1016	0
2017-08-13T01:20:00+00:00	263.98	3.39	16.6	1016.1	0
2017-08-13T01:30:00+00:00	285.38	3.96	16.5	1016.1	0
2017-08-13T01:40:00+00:00	291.77	4.27	16.6	1016.2	0
2017-08-13T01:50:00+00:00	299.45	3.64	16.7	1016.2	0
2017-08-13T02:00:00+00:00	303.57	3.12	16.4	1016.2	0
2017-08-13T02:10:00+00:00	302.86	3.2	16.4	1016.2	0
2017-08-13T02:20:00+00:00	303.73	3.66	16.5	1016.2	0
2017-08-13T02:30:00+00:00	310.58	4.07	16.7	1016.2	0
2017-08-13T02:40:00+00:00	319.23	4.45	16.8	1016.3	0
2017-08-13T02:50:00+00:00	324.49	5.66	16.8	1016.4	0
2017-08-13T03:00:00+00:00	320.96	5.31	17.1	1016.3	0
2017-08-13T03:10:00+00:00	329.76	4.63	17	1016.4	0
2017-08-13T03:20:00+00:00	326.32	5.66	17	1016.4	0
2017-08-13T03:30:00+00:00	326.6	6.01	17.8	1016.4	0
2017-08-13T03:40:00+00:00	327.22	6.03	18.3	1016.4	0
2017-08-13T03:50:00+00:00	326.31	6.44	17.9	1016.5	0
2017-08-13T04:00:00+00:00	329.92	5.62	17.6	1016.6	0
2017-08-13T04:10:00+00:00	324.37	6.01	17.6	1016.6	0
2017-08-13T04:20:00+00:00	327.98	5.34	17.5	1016.7	0
2017-08-13T04:30:00+00:00	327.49	5.19	17.4	1016.7	0
2017-08-13T04:40:00+00:00	327.18	5.26	17.3	1016.8	0
2017-08-13T04:50:00+00:00	325.97	5.55	17.4	1016.8	0
2017-08-13T05:00:00+00:00	331.05	4.33	17.3	1016.8	0
2017-08-13T05:10:00+00:00	347.63	4.21	17.3	1016.9	0
2017-08-13T05:20:00+00:00	334.17	4.3	17.3	1017	0
2017-08-13T05:30:00+00:00	342.24	4.1	17.3	1017	0
2017-08-13T05:40:00+00:00	342.72	4.1	17.3	1017.1	0
2017-08-13T05:50:00+00:00	354.18	3.92	17.4	1017.1	0
2017-08-13T06:00:00+00:00	342.43	3.27	17.3	1017.3	0
2017-08-13T06:10:00+00:00	348.49	3.83	17.4	1017.4	0
2017-08-13T06:20:00+00:00	333.81	4.09	17.4	1017.5	0
2017-08-13T06:30:00+00:00	343.24	3.59	17.3	1017.6	0
2017-08-13T06:40:00+00:00	348.55	3.55	17.4	1017.8	0
2017-08-13T06:50:00+00:00	352.03	3.47	17.4	1017.9	0
2017-08-13T07:00:00+00:00	358.62	3.86	17.4	1018.1	0
2017-08-13T07:10:00+00:00	3.59	3	17.4	1018.2	0
2017-08-13T07:20:00+00:00	339.47	2.89	17.5	1018.3	0
2017-08-13T07:30:00+00:00	344.39	2.88	17.6	1018.4	0
2017-08-13T07:40:00+00:00	330.46	2.6	17.5	1018.4	0
2017-08-13T07:50:00+00:00	328.16	2.37	17.5	1018.5	0
2017-08-13T08:00:00+00:00	323.46	3.13	17.5	1018.6	0
2017-08-13T08:10:00+00:00	320.07	3.2	17.5	1018.8	0
2017-08-13T08:20:00+00:00	327.03	2.97	17.6	1018.9	0
2017-08-13T08:30:00+00:00	333.59	3.1	17.6	1019	0
2017-08-13T08:40:00+00:00	328.25	3.1	17.6	1019.1	0
2017-08-13T08:50:00+00:00	337.22	2.77	17.6	1019.2	0
2017-08-13T09:00:00+00:00	326.68	3.28	17.6	1019.3	0
2017-08-13T09:10:00+00:00	327	3.16	17.8	1019.4	0
2017-08-13T09:20:00+00:00	321.83	3	17.8	1019.5	0
2017-08-13T09:30:00+00:00	317.92	3.19	17.7	1019.5	0
2017-08-13T09:40:00+00:00	313.56	2.82	17.7	1019.5	0
2017-08-13T09:50:00+00:00	313.14	2.88	17.6	1019.5	0
2017-08-13T10:00:00+00:00	303	2.55	17.6	1019.6	0
2017-08-13T10:10:00+00:00	300.83	2.97	17.6	1019.5	0
2017-08-13T10:20:00+00:00	304.72	2.93	17.6	1019.6	0
2017-08-13T10:30:00+00:00	300.11	3.12	17.6	1019.7	0
2017-08-13T10:40:00+00:00	303.07	3.84	17.6	1019.7	0
2017-08-13T10:50:00+00:00	301.54	4.05	17.6	1019.7	0
2017-08-13T11:00:00+00:00	296.3	4.06	17.6	1019.7	0
2017-08-13T11:10:00+00:00	296.89	4.19	17.7	1019.7	0
2017-08-13T11:20:00+00:00	298.17	4.3	17.6	1019.8	0
2017-08-13T11:30:00+00:00	296.26	4.03	17.6	1019.8	0
2017-08-13T11:40:00+00:00	294.38	4.1	17.6	1019.7	0
2017-08-13T11:50:00+00:00	303.31	3.94	17.6	1019.7	0
2017-08-13T12:00:00+00:00	302.89	4.22	17.5	1019.8	0
2017-08-13T12:10:00+00:00	304	3.93	17.5	1019.8	0
2017-08-13T12:20:00+00:00	292.56	3.76	17.5	1019.9	0
2017-08-13T12:30:00+00:00	288.1	3.49	17.4	1019.9	0
2017-08-13T12:40:00+00:00	293.58	3.94	17.4	1019.8	0
2017-08-13T12:50:00+00:00	290.34	3.78	17.4	1019.8	0
2017-08-13T13:00:00+00:00	290.04	3.53	17.3	1019.9	0
2017-08-13T13:10:00+00:00	276.09	3.03	17.3	1019.9	0
2017-08-13T13:20:00+00:00	288.26	3.42	17.3	1019.9	0
2017-08-13T13:30:00+00:00	283.94	3.46	17.3	1019.9	0
2017-08-13T13:40:00+00:00	292.17	3.22	17.2	1020	0
2017-08-13T13:50:00+00:00	278.98	3.12	17.3	1020	0
2017-08-13T14:00:00+00:00	277.83	3.03	17.3	1020	0
2017-08-13T14:10:00+00:00	282.15	3.26	17.3	1020	0
2017-08-13T14:20:00+00:00	300.67	3.74	17.3	1020.1	0
2017-08-13T14:30:00+00:00	293.75	3.62	17.3	1020	0
2017-08-13T14:40:00+00:00	299.06	3.44	17.3	1020	0
2017-08-13T14:50:00+00:00	293.12	3.14	17.3	1020.1	0
2017-08-13T15:00:00+00:00	296.26	2.94	17.3	1020.1	0
2017-08-13T15:10:00+00:00	292.15	2.72	17.3	1020.1	0
2017-08-13T15:20:00+00:00	289.54	2.49	17.2	1020	0
2017-08-13T15:30:00+00:00	283.17	2.07	17.2	1019.9	0
2017-08-13T15:40:00+00:00	294.57	1.51	17.2	1019.9	0
2017-08-13T15:50:00+00:00	305.49	1.4	17.2	1019.9	0
2017-08-13T16:00:00+00:00	324.45	1.49	17.2	1019.9	0
2017-08-13T16:10:00+00:00	1.25	1	17.2	1019.9	0
2017-08-13T16:20:00+00:00	137.93	0.62	17.2	1019.9	0
2017-08-13T16:30:00+00:00	268.66	0.66	17.2	1019.8	0
2017-08-13T16:40:00+00:00	229.61	0.65	17.2	1019.9	0
2017-08-13T16:50:00+00:00	53	0.93	17.2	1019.8	0
2017-08-13T17:00:00+00:00	93.66	0.75	17.3	1019.8	0
2017-08-13T17:10:00+00:00	221.63	0.76	17.3	1019.8	0
2017-08-13T17:20:00+00:00	240.73	0.87	17.3	1019.8	0
2017-08-13T17:30:00+00:00	270.89	0.54	17.3	1019.8	0
2017-08-13T17:40:00+00:00	280.53	0.88	17.3	1019.8	0
2017-08-13T17:50:00+00:00	273.27	1.35	17.2	1019.9	0
2017-08-13T18:00:00+00:00	271.44	1.72	17.3	1019.9	0
2017-08-13T18:10:00+00:00	299.63	1.46	17.3	1019.9	0
2017-08-13T18:20:00+00:00	305.8	1.47	17.3	1020	0
2017-08-13T18:30:00+00:00	316.06	1.21	17.3	1020	0
2017-08-13T18:40:00+00:00	331.99	1.75	17.3	1020	0
2017-08-13T18:50:00+00:00	327.32	2.2	17.3	1020	0
2017-08-13T19:00:00+00:00	332.82	2.26	17.4	1020.1	0
2017-08-13T19:10:00+00:00	356.46	1.78	17.4	1020.2	0
2017-08-13T19:20:00+00:00	3.47	1.89	17.4	1020.2	0
2017-08-13T19:30:00+00:00	353.22	1.86	17.4	1020.3	0
2017-08-13T19:40:00+00:00	16.32	1.56	17.5	1020.4	0
2017-08-13T19:50:00+00:00	11.28	1.55	17.4	1020.4	0
2017-08-13T20:00:00+00:00	13.24	1.61	17.5	1020.4	0
2017-08-13T20:10:00+00:00	16.82	1.48	17.4	1020.5	0
2017-08-13T20:20:00+00:00	22.06	1.23	17.4	1020.4	0
2017-08-13T20:30:00+00:00	21.36	1.68	17.5	1020.4	0
2017-08-13T20:40:00+00:00	19.74	1.3	17.5	1020.4	0
2017-08-13T20:50:00+00:00	14.89	1.58	17.5	1020.4	0
2017-08-13T21:00:00+00:00	36.95	1.43	17.6	1020.4	0
2017-08-13T21:10:00+00:00	25.59	1.73	17.6	1020.4	0
2017-08-13T21:20:00+00:00	38.96	1.78	17.6	1020.3	0
2017-08-13T21:30:00+00:00	21.86	1.44	17.6	1020.4	0
2017-08-13T21:40:00+00:00	50.64	1.53	17.6	1020.3	0
2017-08-13T21:50:00+00:00	55.97	1.66	17.6	1020.3	0
2017-08-13T22:00:00+00:00	57.64	1.58	17.6	1020.2	0
2017-08-13T22:10:00+00:00	37.31	1.32	17.6	1020.2	0
2017-08-13T22:20:00+00:00	40.02	1.78	17.5	1020.2	0
2017-08-13T22:30:00+00:00	43.48	1.47	17.6	1020.1	0
2017-08-13T22:40:00+00:00	37.67	1.44	17.6	1020.1	0
2017-08-13T22:50:00+00:00	26.87	1.46	17.6	1020.1	0
2017-08-13T23:00:00+00:00	45.49	1.83	17.7	1020.1	0
2017-08-13T23:10:00+00:00	44.52	2.22	17.8	1020.1	0
2017-08-13T23:20:00+00:00	57	2.06	17.8	1020	0
2017-08-13T23:30:00+00:00	53.87	2.24	17.7	1019.9	0
2017-08-13T23:40:00+00:00	43.7	2.13	17.7	1019.8	0
2017-08-13T23:50:00+00:00	46.4	2.64	17.7	1019.8	0
2017-08-14T00:00:00+00:00	40.94	2.69	17.6	1019.7	0
2017-08-14T00:10:00+00:00	40.89	2.73	17.7	1019.6	0
2017-08-14T00:20:00+00:00	62.72	2.31	17.7	1019.6	0
2017-08-14T00:30:00+00:00	53.62	2.98	17.7	1019.5	0
2017-08-14T00:40:00+00:00	63.75	2.58	17.7	1019.3	0
2017-08-14T00:50:00+00:00	77.27	1.51	17.7	1019.1	0
2017-08-14T01:00:00+00:00	61.85	2.63	17.8	1019	0
2017-08-14T01:10:00+00:00	61.2	2.92	17.9	1019	0
2017-08-14T01:20:00+00:00	71.22	1.96	17.9	1019	0
2017-08-14T01:30:00+00:00	91.31	1.31	17.8	1018.9	0
2017-08-14T01:40:00+00:00	72.72	1.54	17.8	1018.8	0
2017-08-14T01:50:00+00:00	70.05	1.63	17.8	1018.8	0
2017-08-14T02:00:00+00:00	96.7	1.17	17.9	1018.7	0
2017-08-14T02:10:00+00:00	90.65	1.15	17.9	1018.7	0
2017-08-14T02:20:00+00:00	97.12	1.19	17.9	1018.7	0
2017-08-14T02:30:00+00:00	124	1.35	17.9	1018.6	0
2017-08-14T02:40:00+00:00	122.23	1.35	17.9	1018.5	0
2017-08-14T02:50:00+00:00	129.9	1.01	17.9	1018.5	0
2017-08-14T03:00:00+00:00	124.6	1.16	17.9	1018.4	0
2017-08-14T03:10:00+00:00	135.14	1.1	18	1018.4	0
2017-08-14T03:20:00+00:00	159.51	0.87	18	1018.3	0
2017-08-14T03:30:00+00:00	147.13	1.03	17.8	1018.3	0
2017-08-14T03:40:00+00:00	185.02	0.98	17.9	1018.2	0
2017-08-14T03:50:00+00:00	176.12	0.96	18	1018.2	0
2017-08-14T04:00:00+00:00	143.23	1	17.8	1018.2	0
2017-08-14T04:10:00+00:00	112.85	1.15	17.8	1018.1	0
2017-08-14T04:20:00+00:00	158.3	0.97	17.9	1018.1	0
2017-08-14T04:30:00+00:00	124.34	1.1	17.9	1018.1	0
2017-08-14T04:40:00+00:00	150.58	1.16	18.1	1018.1	0
2017-08-14T04:50:00+00:00	170.74	1.04	18.1	1018.1	0
2017-08-14T05:00:00+00:00	147.49	1.01	18.1	1018	0
2017-08-14T05:10:00+00:00	135.04	1.02	18.1	1018	0
2017-08-14T05:20:00+00:00	185.56	0.96	18.1	1018	0
2017-08-14T05:30:00+00:00	171.15	0.91	18.1	1017.9	0
2017-08-14T05:40:00+00:00	170.7	0.91	18.1	1017.9	0
2017-08-14T05:50:00+00:00	156	0.91	18.2	1018	0
2017-08-14T06:00:00+00:00	127.78	1.07	18.3	1018	0
2017-08-14T06:10:00+00:00	128.43	1.3	18.3	1018	0
2017-08-14T06:20:00+00:00	156.47	0.92	18.4	1018	0
2017-08-14T06:30:00+00:00	181.16	0.94	18.4	1018	0
2017-08-14T06:40:00+00:00	130.34	0.89	18.4	1018	0
2017-08-14T06:50:00+00:00	85.78	1.21	18.3	1018.1	0
2017-08-14T07:00:00+00:00	110.97	0.93	18.4	1018.1	0
2017-08-14T07:10:00+00:00	88.68	1.05	18.2	1018	0
2017-08-14T07:20:00+00:00	98.49	0.93	18.2	1018	0
2017-08-14T07:30:00+00:00	111.66	0.9	18.3	1017.9	0
2017-08-14T07:40:00+00:00	120.67	0.98	18.3	1017.9	0
2017-08-14T07:50:00+00:00	147.72	0.9	18.4	1017.8	0
2017-08-14T08:00:00+00:00	162.99	0.93	18.3	1017.8	0
2017-08-14T08:10:00+00:00	185.64	0.97	18.3	1017.8	0
2017-08-14T08:20:00+00:00	168.31	0.95	18.4	1017.8	0
2017-08-14T08:30:00+00:00	176.16	0.9	18.3	1017.8	0
2017-08-14T08:40:00+00:00	152.76	0.92	18.3	1017.9	0
2017-08-14T08:50:00+00:00	138.56	1.01	18.4	1017.9	0
2017-08-14T09:00:00+00:00	112.59	1.25	18.5	1017.8	0
2017-08-14T09:10:00+00:00	137.7	1.17	18.4	1017.8	0
2017-08-14T09:20:00+00:00	128.88	1.16	18.6	1017.7	0
2017-08-14T09:30:00+00:00	118.48	1.27	18.6	1017.7	0
2017-08-14T09:40:00+00:00	123.14	1.31	18.7	1017.6	0
2017-08-14T09:50:00+00:00	132.53	1.29	18.7	1017.5	0
2017-08-14T10:00:00+00:00	112.68	1.49	18.8	1017.5	0
2017-08-14T10:10:00+00:00	119.69	1.27	18.7	1017.4	0
2017-08-14T10:20:00+00:00	115.23	1.37	18.7	1017.3	0
2017-08-14T10:30:00+00:00	121.33	1.34	18.6	1017.2	0
2017-08-14T10:40:00+00:00	124.25	1.18	18.7	1017.2	0
2017-08-14T10:50:00+00:00	126.7	1.13	18.9	1017.2	0
2017-08-14T11:00:00+00:00	131.87	1.31	18.9	1017.1	0
2017-08-14T11:10:00+00:00	141.49	1	19	1017	0
2017-08-14T11:20:00+00:00	131.95	0.89	19.1	1016.9	0
2017-08-14T11:30:00+00:00	88.48	0.86	19.1	1016.8	0
2017-08-14T11:40:00+00:00	95.93	0.87	19.2	1016.7	0
2017-08-14T11:50:00+00:00	130.25	0.96	19.2	1016.6	0
2017-08-14T12:00:00+00:00	81.91	0.98	19.3	1016.5	0
2017-08-14T12:10:00+00:00	80.97	1.05	19.4	1016.4	0
2017-08-14T12:20:00+00:00	71.97	1.02	19.5	1016.2	0
2017-08-14T12:30:00+00:00	62.82	1.95	19.6	1016.1	0
2017-08-14T12:40:00+00:00	66.17	1.7	19.7	1016	0
2017-08-14T12:50:00+00:00	96.5	0.93	19.7	1015.9	0
2017-08-14T13:00:00+00:00	81.47	1.08	19.8	1015.9	0
2017-08-14T13:10:00+00:00	83.66	1.05	20	1015.8	0
2017-08-14T13:20:00+00:00	79.35	1.49	20	1015.8	0
2017-08-14T13:30:00+00:00	71.22	1.41	20	1015.6	0
2017-08-14T13:40:00+00:00	58.14	2.56	20.1	1015.5	0
2017-08-14T13:50:00+00:00	57.71	2.7	20	1015.5	0
2017-08-14T14:00:00+00:00	49.02	2.9	20.1	1015.4	0
2017-08-14T14:10:00+00:00	46.95	3.07	20.1	1015.3	0
2017-08-14T14:20:00+00:00	32.84	2.58	20.1	1015.2	0
2017-08-14T14:30:00+00:00	29.27	2.54	20.1	1015.2	0
2017-08-14T14:40:00+00:00	31.16	2.54	20.1	1015.1	0
2017-08-14T14:50:00+00:00	28.84	2.28	20.2	1015.1	0
2017-08-14T15:00:00+00:00	13.32	1.66	20.2	1015	0
2017-08-14T15:10:00+00:00	22.25	2.8	20.1	1014.8	0
2017-08-14T15:20:00+00:00	20.04	2.14	20	1014.8	0
2017-08-14T15:30:00+00:00	18.42	2.46	19.9	1014.8	0
2017-08-14T15:40:00+00:00	16.86	2.2	19.9	1014.8	0
2017-08-14T15:50:00+00:00	19.73	2.71	19.9	1014.7	0
2017-08-14T16:00:00+00:00	18.99	2.95	19.9	1014.6	0
2017-08-14T16:10:00+00:00	16.06	2.25	19.9	1014.6	0
2017-08-14T16:20:00+00:00	24.52	3.05	20	1014.5	0
2017-08-14T16:30:00+00:00	22.96	3.31	19.9	1014.5	0
2017-08-14T16:40:00+00:00	23.21	3.13	19.9	1014.4	0
2017-08-14T16:50:00+00:00	26.7	3.62	19.9	1014.4	0
2017-08-14T17:00:00+00:00	29.46	3.8	19.9	1014.3	0
2017-08-14T17:10:00+00:00	24.92	3.38	19.9	1014.2	0
2017-08-14T17:20:00+00:00	21.84	3.14	19.9	1014.1	0
2017-08-14T17:30:00+00:00	23.48	3.64	19.9	1014.1	0
2017-08-14T17:40:00+00:00	17.08	2.81	19.9	1014.2	0
2017-08-14T17:50:00+00:00	16.6	2.02	19.9	1014.1	0
2017-08-14T18:00:00+00:00	21.28	2.45	19.9	1014.1	0
2017-08-14T18:10:00+00:00	18.93	3	19.9	1014.1	0
2017-08-14T18:20:00+00:00	17.45	2.86	19.9	1014.1	0
2017-08-14T18:30:00+00:00	21.74	3.8	19.9	1014	0
2017-08-14T18:40:00+00:00	25.86	3.71	19.9	1014	0
2017-08-14T18:50:00+00:00	18	2.58	19.9	1014	0
2017-08-14T19:00:00+00:00	20.02	2.98	20	1014	0
2017-08-14T19:10:00+00:00	33.49	4	20	1014.1	0
2017-08-14T19:20:00+00:00	36.94	4.04	20	1014.1	0
2017-08-14T19:30:00+00:00	40.05	3.98	20	1014.2	0
2017-08-14T19:40:00+00:00	41.15	4.72	20.1	1014.2	0
2017-08-14T19:50:00+00:00	42.13	5.03	20.1	1014.2	0
2017-08-14T20:00:00+00:00	43.4	4.65	20.1	1014.2	0
2017-08-14T20:10:00+00:00	45.49	3.21	20.3	1014.1	0
2017-08-14T20:20:00+00:00	50.4	2.31	20.4	1014	0
2017-08-14T20:30:00+00:00	49.52	2.33	20.5	1014	0
2017-08-14T20:40:00+00:00	59.13	2.43	20.5	1013.8	0
2017-08-14T20:50:00+00:00	85.93	2.15	20.4	1013.8	0
2017-08-14T21:00:00+00:00	112.63	1.49	20.4	1013.7	0
2017-08-14T21:10:00+00:00	113.34	1.45	20.4	1013.7	0
2017-08-14T21:20:00+00:00	91.68	1.46	20.4	1013.6	0
2017-08-14T21:30:00+00:00	87.6	1.62	21	1013.6	0
2017-08-14T21:40:00+00:00	88.7	1.7	21.3	1013.6	0
2017-08-14T21:50:00+00:00	88.44	2.06	20.9	1013.6	0
2017-08-14T22:00:00+00:00	84.31	1.86	20.4	1013.7	0
2017-08-14T22:10:00+00:00	81.3	1.5	20.2	1013.6	0
2017-08-14T22:20:00+00:00	95.64	1.61	20	1013.6	0
2017-08-14T22:30:00+00:00	99.02	1.61	20	1013.5	0
2017-08-14T22:40:00+00:00	103.15	1.2	20	1013.4	0
2017-08-14T22:50:00+00:00	104.9	2.06	20.1	1013.4	0
2017-08-14T23:00:00+00:00	122.15	3.28	20	1013.3	0
2017-08-14T23:10:00+00:00	134.41	3.78	19.9	1013.3	0
2017-08-14T23:20:00+00:00	144.63	2.2	19.7	1013.3	0
2017-08-14T23:30:00+00:00	146.81	1.42	19.7	1013.2	0
2017-08-14T23:40:00+00:00	139.4	1.14	19.6	1013.2	0
2017-08-14T23:50:00+00:00	147.67	1.35	19.6	1013	0
2017-08-15T00:00:00+00:00	155.97	2.03	19.6	1012.9	0
2017-08-15T00:10:00+00:00	153.94	2.2	19.5	1012.8	0
2017-08-15T00:20:00+00:00	154.24	1.77	19.6	1012.8	0
2017-08-15T00:30:00+00:00	157.01	1.75	19.8	1012.8	0
2017-08-15T00:40:00+00:00	155.62	1.45	19.5	1012.7	0
2017-08-15T00:50:00+00:00	155.37	1.61	19.5	1012.6	0
2017-08-15T01:00:00+00:00	154.94	1.55	19.4	1012.6	0
2017-08-15T01:10:00+00:00	149.66	2.15	19.3	1012.7	0
2017-08-15T01:20:00+00:00	151.21	2.37	19.3	1012.5	0
2017-08-15T01:30:00+00:00	158.28	1.71	19.5	1012.5	0
2017-08-15T01:40:00+00:00	153.54	2.54	19.4	1012.4	0
2017-08-15T01:50:00+00:00	147.26	2.93	19.4	1012.3	0
2017-08-15T02:00:00+00:00	150.67	2.27	19.2	1012.2	0
2017-08-15T02:10:00+00:00	153.69	1.81	19.2	1012.1	0
2017-08-15T02:20:00+00:00	154.66	1.89	19.1	1012	0
2017-08-15T02:30:00+00:00	155.62	2.36	19.1	1012	0
2017-08-15T02:40:00+00:00	147.42	2.84	19	1012	0
2017-08-15T02:50:00+00:00	155.62	2.2	19.1	1011.9	0
2017-08-15T03:00:00+00:00	154.95	1.63	19.2	1011.9	0
2017-08-15T03:10:00+00:00	153.08	1.81	19	1011.9	0
2017-08-15T03:20:00+00:00	148.34	2.58	19	1011.8	0
2017-08-15T03:30:00+00:00	147.05	3.06	18.9	1011.5	0
2017-08-15T03:40:00+00:00	149.43	2.67	18.9	1011.4	0
2017-08-15T03:50:00+00:00	150.15	2.61	18.9	1011.3	0
2017-08-15T04:00:00+00:00	146.04	2.55	18.9	1011.1	0
2017-08-15T04:10:00+00:00	139.53	2.25	18.9	1011	0
2017-08-15T04:20:00+00:00	133.92	1.71	19	1011	0
2017-08-15T04:30:00+00:00	122.9	1.96	19	1010.9	0
2017-08-15T04:40:00+00:00	130.08	1.49	19.1	1010.8	0
2017-08-15T04:50:00+00:00	125.88	1.77	19.1	1011	0
2017-08-15T05:00:00+00:00	113.75	1.87	19	1011	0
2017-08-15T05:10:00+00:00	104.67	1.43	18.9	1011	0
2017-08-15T05:20:00+00:00	126.27	1.6	18.8	1011.2	0
2017-08-15T05:30:00+00:00	174.94	2.06	18.9	1011.3	0
2017-08-15T05:40:00+00:00	217.77	1.96	18.9	1011.9	0
2017-08-15T05:50:00+00:00	220.29	2.82	18.9	1012.4	0.1
2017-08-15T06:00:00+00:00	214.17	3.2	18.7	1012.7	0.4
2017-08-15T06:10:00+00:00	200.09	4.44	18.7	1013.4	0.8
2017-08-15T06:20:00+00:00	196.43	6.51	18	1013.6	0.4
2017-08-15T06:30:00+00:00	179.83	5.18	17.7	1013.7	0.5
2017-08-15T06:40:00+00:00	163.55	3.07	17.4	1013.9	0.4
2017-08-15T06:50:00+00:00	158.11	3.59	17.3	1013.5	0.5
2017-08-15T07:00:00+00:00	156.31	4.04	17.2	1013.3	0.5
2017-08-15T07:10:00+00:00	144.45	5.35	17.1	1013.2	1.2
2017-08-15T07:20:00+00:00	122.18	6.69	17.3	1013	0.6
2017-08-15T07:30:00+00:00	106.08	3.69	17.3	1012	0.2
2017-08-15T07:40:00+00:00	105.11	3.45	17.4	1011.4	0.2
2017-08-15T07:50:00+00:00	117.32	4.29	17.4	1011.8	0
2017-08-15T08:00:00+00:00	125.79	3.73	17.6	1011.9	0.1
2017-08-15T08:10:00+00:00	119.84	4.99	17.7	1012	0.3
2017-08-15T08:20:00+00:00	113.78	3.91	17.8	1011.8	0
2017-08-15T08:30:00+00:00	110.68	2.52	18	1011.9	0
2017-08-15T08:40:00+00:00	112.92	3.24	18	1011.2	0.1
2017-08-15T08:50:00+00:00	128.93	3.57	17.9	1010.7	0
2017-08-15T09:00:00+00:00	132.86	2.7	18	1010.8	0
2017-08-15T09:10:00+00:00	208.07	2.2	18.2	1010.7	0
2017-08-15T09:20:00+00:00	250.92	5.2	18.2	1010.9	0
2017-08-15T09:30:00+00:00	249.88	1.25	18.2	1011.7	0
2017-08-15T09:40:00+00:00	214.21	1.19	18.2	1012.2	5.1
2017-08-15T09:50:00+00:00	272.66	2.45	18.1	1011.8	1.5
2017-08-15T10:00:00+00:00	269.05	2.32	18	1011.8	0.1
2017-08-15T10:10:00+00:00	237.93	1.56	18.1	1011.6	0.1
2017-08-15T10:20:00+00:00	217.46	2	18.1	1011.5	2.1
2017-08-15T10:30:00+00:00	218.15	2.01	18.4	1011.5	1.2
2017-08-15T10:40:00+00:00	209.73	1.43	18.5	1011.7	5
2017-08-15T10:50:00+00:00	246.96	1.78	18.3	1012	6.5
2017-08-15T11:00:00+00:00	287.75	2.39	17.8	1011.8	0.1
2017-08-15T11:10:00+00:00	274.86	1.87	17.9	1011.6	0
2017-08-15T11:20:00+00:00	303.38	2.06	18.2	1011.7	0
2017-08-15T11:30:00+00:00	308.52	2.41	18.5	1011.7	0
2017-08-15T11:40:00+00:00	306.26	3.18	18.3	1011.8	0
2017-08-15T11:50:00+00:00	297.76	3.24	18.2	1011.8	0
2017-08-15T12:00:00+00:00	292.43	3.98	18.3	1011.8	0
2017-08-15T12:10:00+00:00	277.09	4.05	18.5	1012	0
2017-08-15T12:20:00+00:00	283.42	3.13	18.9	1012.2	0
2017-08-15T12:30:00+00:00	281.08	2.97	18.8	1012.4	0
2017-08-15T12:40:00+00:00	287.44	3.45	18.8	1012.6	0
2017-08-15T12:50:00+00:00	298.11	4.05	18.9	1012.7	0
2017-08-15T13:00:00+00:00	307.79	3.54	18.8	1012.9	0
2017-08-15T13:10:00+00:00	304.82	3.13	18.8	1013	0
2017-08-15T13:20:00+00:00	307.87	2.61	18.7	1013	0
2017-08-15T13:30:00+00:00	333.04	1.91	18.6	1013.1	0
2017-08-15T13:40:00+00:00	332.05	1.53	18.6	1013.3	0
2017-08-15T13:50:00+00:00	301.14	1.55	18.5	1013.4	0
2017-08-15T14:00:00+00:00	272.46	1.71	18.5	1013.4	0
2017-08-15T14:10:00+00:00	259.45	2.07	18.6	1013.5	0
2017-08-15T14:20:00+00:00	263.31	1.7	18.7	1013.6	0
2017-08-15T14:30:00+00:00	244.57	2.13	18.8	1013.6	0
2017-08-15T14:40:00+00:00	240.61	3.05	18.8	1013.7	0
2017-08-15T14:50:00+00:00	245.44	4.53	18.8	1013.8	0
2017-08-15T15:00:00+00:00	247.16	5.37	18.9	1013.8	0
2017-08-15T15:10:00+00:00	254.75	4.42	18.9	1013.9	0
2017-08-15T15:20:00+00:00	244.8	4.29	18.9	1014	0
2017-08-15T15:30:00+00:00	240.09	3.96	18.9	1014.1	0
2017-08-15T15:40:00+00:00	238.55	3.53	18.9	1014.1	0
2017-08-15T15:50:00+00:00	231.75	3.35	18.8	1014.1	0
2017-08-15T16:00:00+00:00	230.86	3.65	18.7	1014.1	0
2017-08-15T16:10:00+00:00	228.25	3.78	18.6	1014	0
2017-08-15T16:20:00+00:00	233.41	4.28	18.6	1013.9	0
2017-08-15T16:30:00+00:00	239.56	4.51	18.6	1013.9	0
2017-08-15T16:40:00+00:00	241.85	4.69	18.6	1014	0
2017-08-15T16:50:00+00:00	238.65	5.29	18.7	1014.1	0
2017-08-15T17:00:00+00:00	235.16	5.62	18.7	1014.3	0
2017-08-15T17:10:00+00:00	234.02	6.06	18.7	1014.5	0
2017-08-15T17:20:00+00:00	224.67	6.95	18.7	1014.7	0
2017-08-15T17:30:00+00:00	224.15	5.64	18.8	1014.9	0
2017-08-15T17:40:00+00:00	220.57	5.49	18.8	1015	0
2017-08-15T17:50:00+00:00	219.91	5.24	18.8	1015.1	0
2017-08-15T18:00:00+00:00	217.6	4.98	18.8	1015.3	0
2017-08-15T18:10:00+00:00	218.91	6.4	18.9	1015.4	0
2017-08-15T18:20:00+00:00	217.95	5.58	19	1015.6	0
2017-08-15T18:30:00+00:00	213.85	5.01	19.1	1015.7	0
2017-08-15T18:40:00+00:00	219.71	5.87	19.2	1015.7	0
2017-08-15T18:50:00+00:00	222.97	8.17	19.3	1015.7	0
2017-08-15T19:00:00+00:00	225.03	8.82	19.3	1015.6	0
2017-08-15T19:10:00+00:00	225.42	9.44	19.3	1015.7	0
2017-08-15T19:20:00+00:00	224.14	8.54	19.4	1015.7	0
2017-08-15T19:30:00+00:00	226.29	7.78	19.4	1015.7	0
2017-08-15T19:40:00+00:00	224.82	8.81	19.4	1015.8	0
2017-08-15T19:50:00+00:00	226.93	7.8	19.5	1016	0
2017-08-15T20:00:00+00:00	227.4	7.69	19.4	1016.1	0
2017-08-15T20:10:00+00:00	229.54	7.54	19.4	1016.2	0
2017-08-15T20:20:00+00:00	239.89	5.57	19.3	1016.3	0
2017-08-15T20:30:00+00:00	245.55	6.57	19.2	1016.3	0
2017-08-15T20:40:00+00:00	245.42	6.94	19.2	1016.3	0
2017-08-15T20:50:00+00:00	245.84	7.13	19.2	1016.4	0
2017-08-15T21:00:00+00:00	245.04	7.78	19.1	1016.5	0
2017-08-15T21:10:00+00:00	246.54	7.78	19	1016.6	0
2017-08-15T21:20:00+00:00	246.04	7.6	18.9	1016.7	0
2017-08-15T21:30:00+00:00	245.3	8.13	18.9	1016.8	0
2017-08-15T21:40:00+00:00	244.73	8.3	18.9	1016.9	0
2017-08-15T21:50:00+00:00	244.03	7.17	18.9	1017	0
2017-08-15T22:00:00+00:00	240.01	6.31	18.8	1017.1	0
2017-08-15T22:10:00+00:00	245.78	6.55	18.2	1017.2	0
2017-08-15T22:20:00+00:00	246.99	6.13	18.3	1017.2	0
2017-08-15T22:30:00+00:00	245.37	6.3	18.2	1017.3	0
2017-08-15T22:40:00+00:00	243.38	5.87	17.8	1017.4	0
2017-08-15T22:50:00+00:00	245.93	5.47	17.6	1017.4	0
2017-08-15T23:00:00+00:00	244.79	5.15	17.5	1017.5	0
2017-08-15T23:10:00+00:00	243.68	5.12	17.4	1017.4	0
2017-08-15T23:20:00+00:00	245.09	5.16	17.3	1017.4	0
2017-08-15T23:30:00+00:00	245.29	4.74	17.3	1017.4	0
2017-08-15T23:40:00+00:00	245.48	4.53	17.2	1017.4	0
2017-08-15T23:50:00+00:00	243.22	4.6	17.1	1017.3	0
2017-08-16T00:00:00+00:00	244.56	4.44	17	1017.4	0
2017-08-16T00:10:00+00:00	247.52	4.38	16.9	1017.4	0
2017-08-16T00:20:00+00:00	248.3	3.98	16.8	1017.4	0
2017-08-16T00:30:00+00:00	249.49	3.68	16.7	1017.4	0
2017-08-16T00:40:00+00:00	243.34	3.84	16.6	1017.5	0
2017-08-16T00:50:00+00:00	228.46	3.45	16.5	1017.4	0
2017-08-16T01:00:00+00:00	208.56	3.92	16.5	1017.4	0
2017-08-16T01:10:00+00:00	213.03	3.33	16.4	1017.4	0
2017-08-16T01:20:00+00:00	216.01	3.69	16.3	1017.4	0
2017-08-16T01:30:00+00:00	214.32	4.31	16.4	1017.4	0
2017-08-16T01:40:00+00:00	214.53	4.07	16.4	1017.5	0
2017-08-16T01:50:00+00:00	220.65	4.51	16.3	1017.6	0
2017-08-16T02:00:00+00:00	226.91	4.54	16.3	1017.7	0
2017-08-16T02:10:00+00:00	227.71	3.9	16.2	1017.8	0
2017-08-16T02:20:00+00:00	228.81	4.53	16.1	1017.8	0
2017-08-16T02:30:00+00:00	225.34	4.69	15.9	1017.9	0
2017-08-16T02:40:00+00:00	228.85	4.36	15.8	1018	0
2017-08-16T02:50:00+00:00	235.12	3.29	15.8	1017.9	0
2017-08-16T03:00:00+00:00	225.07	3.97	15.9	1017.9	0
2017-08-16T03:10:00+00:00	219.53	3.82	15.9	1017.9	0
2017-08-16T03:20:00+00:00	218.85	3.28	15.9	1017.8	0
2017-08-16T03:30:00+00:00	216.71	3.67	15.9	1017.9	0
2017-08-16T03:40:00+00:00	216.7	3.82	15.8	1017.9	0
2017-08-16T03:50:00+00:00	221.32	4.13	15.7	1017.9	0
2017-08-16T04:00:00+00:00	215.26	3.8	15.8	1017.9	0
2017-08-16T04:10:00+00:00	209.39	3.39	15.7	1018	0
2017-08-16T04:20:00+00:00	206.43	3.32	15.6	1018	0
2017-08-16T04:30:00+00:00	196.75	3.39	15.6	1018.1	0
2017-08-16T04:40:00+00:00	192.23	3.02	15.4	1018.1	0
2017-08-16T04:50:00+00:00	202.6	2.6	15.3	1018.2	0
2017-08-16T05:00:00+00:00	199.31	2.94	15.2	1018.3	0
2017-08-16T05:10:00+00:00	190.99	2.87	14.9	1018.4	0
2017-08-16T05:20:00+00:00	178.09	2.42	14.7	1018.5	0
2017-08-16T05:30:00+00:00	182.59	3.21	14.5	1018.6	0
2017-08-16T05:40:00+00:00	180.92	4.07	14.4	1018.6	0
2017-08-16T05:50:00+00:00	178.97	4.85	14.4	1018.8	0
2017-08-16T06:00:00+00:00	177.65	5.36	14.4	1018.8	0
2017-08-16T06:10:00+00:00	174.03	4.56	14.6	1018.8	0
2017-08-16T06:20:00+00:00	175.33	4.5	14.7	1018.8	0
2017-08-16T06:30:00+00:00	176	4.64	14.7	1018.8	0
2017-08-16T06:40:00+00:00	168.09	3.14	14.9	1018.8	0
2017-08-16T06:50:00+00:00	175.6	4.11	15.2	1018.9	0
2017-08-16T07:00:00+00:00	177.91	4.4	15.5	1019	0
2017-08-16T07:10:00+00:00	184.52	5.11	15.8	1019	0
2017-08-16T07:20:00+00:00	183.23	4.94	16.1	1019.1	0
2017-08-16T07:30:00+00:00	186.49	4.86	16.4	1019	0
2017-08-16T07:40:00+00:00	188.78	4.9	16.6	1019	0
2017-08-16T07:50:00+00:00	193.65	4.88	16.7	1019	0
2017-08-16T08:00:00+00:00	197.07	4.83	16.9	1019.1	0
2017-08-16T08:10:00+00:00	202.19	4.52	17.1	1019.1	0
2017-08-16T08:20:00+00:00	201.78	4.2	17.2	1019.1	0
2017-08-16T08:30:00+00:00	199.43	4.62	17.5	1019.2	0
2017-08-16T08:40:00+00:00	202.31	4.77	17.7	1019.3	0
2017-08-16T08:50:00+00:00	201.37	4.93	17.7	1019.3	0
2017-08-16T09:00:00+00:00	204.37	5.15	18	1019.4	0
2017-08-16T09:10:00+00:00	217.33	4.23	18.2	1019.4	0
2017-08-16T09:20:00+00:00	225.66	3.83	18.3	1019.4	0
2017-08-16T09:30:00+00:00	227.03	4.06	18.3	1019.4	0
2017-08-16T09:40:00+00:00	218.32	3.74	18.4	1019.4	0
2017-08-16T09:50:00+00:00	223.36	3.7	18.4	1019.3	0
2017-08-16T10:00:00+00:00	225.94	4.6	18.4	1019.3	0
2017-08-16T10:10:00+00:00	226.07	3.87	18.5	1019.2	0
2017-08-16T10:20:00+00:00	219.12	3.13	18.4	1019.3	0
2017-08-16T10:30:00+00:00	214.39	3.64	18.3	1019.3	0
2017-08-16T10:40:00+00:00	213.17	3.94	18.3	1019.3	0
2017-08-16T10:50:00+00:00	220.49	4.55	18.3	1019.3	0
2017-08-16T11:00:00+00:00	219.16	3.94	18.4	1019.2	0
2017-08-16T11:10:00+00:00	218.28	3.53	18.5	1019.2	0
2017-08-16T11:20:00+00:00	220.59	4.18	18.5	1019.2	0
2017-08-16T11:30:00+00:00	221.45	3.85	18.6	1019.3	0
2017-08-16T11:40:00+00:00	216.54	3.5	18.6	1019.2	0
2017-08-16T11:50:00+00:00	218.52	3.66	18.6	1019.1	0
2017-08-16T12:00:00+00:00	212.97	2.85	18.6	1019	0
2017-08-16T12:10:00+00:00	216.86	3.35	18.7	1018.9	0
2017-08-16T12:20:00+00:00	223.82	3.66	18.8	1018.9	0
2017-08-16T12:30:00+00:00	225.4	4.47	18.8	1018.9	0
2017-08-16T12:40:00+00:00	226.23	4.65	18.9	1018.9	0
2017-08-16T12:50:00+00:00	226.53	4.52	18.9	1018.8	0
2017-08-16T13:00:00+00:00	233.28	4.04	18.9	1018.7	0
2017-08-16T13:10:00+00:00	233.25	3.51	18.8	1018.5	0
2017-08-16T13:20:00+00:00	236.28	3.8	18.8	1018.5	0
2017-08-16T13:30:00+00:00	239.23	3.42	18.8	1018.5	0
2017-08-16T13:40:00+00:00	236.64	3.58	18.8	1018.5	0
2017-08-16T13:50:00+00:00	231.17	2.98	18.8	1018.6	0
2017-08-16T14:00:00+00:00	231.79	3.26	18.8	1018.5	0
2017-08-16T14:10:00+00:00	233.02	2.94	18.9	1018.4	0
2017-08-16T14:20:00+00:00	235.68	3.46	18.9	1018.4	0
2017-08-16T14:30:00+00:00	236.31	3.62	18.9	1018.4	0
2017-08-16T14:40:00+00:00	235.14	4.08	19	1018.4	0
2017-08-16T14:50:00+00:00	235.75	3.73	18.9	1018.4	0
2017-08-16T15:00:00+00:00	240.2	3.13	18.9	1018.2	0
2017-08-16T15:10:00+00:00	243.53	3.27	19	1018.2	0
2017-08-16T15:20:00+00:00	244.85	3.86	19	1018.3	0
2017-08-16T15:30:00+00:00	243.4	4.44	18.9	1018.4	0
2017-08-16T15:40:00+00:00	242.52	4.43	19	1018.4	0
2017-08-16T15:50:00+00:00	243.05	3.59	19	1018.5	0
2017-08-16T16:00:00+00:00	244.66	3.28	19.1	1018.5	0
2017-08-16T16:10:00+00:00	244.35	3.44	19.1	1018.4	0
2017-08-16T16:20:00+00:00	242.26	3.5	19.2	1018.3	0
2017-08-16T16:30:00+00:00	235.38	3.22	19.3	1018.2	0
2017-08-16T16:40:00+00:00	231.51	3.99	19.2	1018.1	0
2017-08-16T16:50:00+00:00	226.35	3.95	19.2	1018.1	0
2017-08-16T17:00:00+00:00	230.9	4.74	19.2	1018.1	0
2017-08-16T17:10:00+00:00	231.64	3.97	19.2	1018.1	0
2017-08-16T17:20:00+00:00	226.46	3.83	19	1018.1	0
2017-08-16T17:30:00+00:00	217.19	2.91	19	1018	0
2017-08-16T17:40:00+00:00	213.99	2.96	19	1017.9	0
2017-08-16T17:50:00+00:00	212.53	3.27	19	1017.8	0
2017-08-16T18:00:00+00:00	206.55	2.68	19	1017.8	0
2017-08-16T18:10:00+00:00	200.92	3.58	19.1	1017.8	0
2017-08-16T18:20:00+00:00	197.25	3.6	19.1	1017.8	0
2017-08-16T18:30:00+00:00	194.53	3.83	18.9	1017.9	0
2017-08-16T18:40:00+00:00	194.99	3.54	18.8	1017.9	0
2017-08-16T18:50:00+00:00	194.68	3.43	18.7	1017.9	0
2017-08-16T19:00:00+00:00	193.23	2.81	18.7	1017.9	0
2017-08-16T19:10:00+00:00	190.75	3	18.6	1017.8	0
2017-08-16T19:20:00+00:00	183.31	2.95	18.6	1017.9	0
2017-08-16T19:30:00+00:00	156.99	1.11	18.6	1017.8	0
2017-08-16T19:40:00+00:00	155.34	1.03	18.6	1017.7	0
2017-08-16T19:50:00+00:00	149.97	1.03	18.7	1017.5	0
2017-08-16T20:00:00+00:00	148.66	1.25	18.7	1017.4	0
2017-08-16T20:10:00+00:00	144.86	2	18.7	1017.2	0
2017-08-16T20:20:00+00:00	142.39	2.26	18.8	1017	0
2017-08-16T20:30:00+00:00	135.89	2.68	18.8	1016.9	0
2017-08-16T20:40:00+00:00	133.57	2.95	18.8	1016.8	0
2017-08-16T20:50:00+00:00	126.79	3.45	18.8	1016.8	0
2017-08-16T21:00:00+00:00	127.47	3.63	18.8	1016.9	0
2017-08-16T21:10:00+00:00	123.32	3.52	18.7	1016.6	0
2017-08-16T21:20:00+00:00	123.34	3.78	18.6	1016.6	0
2017-08-16T21:30:00+00:00	118.15	3.18	18.7	1016.5	0
2017-08-16T21:40:00+00:00	115.9	3.07	18.5	1016.4	0
2017-08-16T21:50:00+00:00	116.06	3.35	18.3	1016.3	0
2017-08-16T22:00:00+00:00	117.42	3.55	18.3	1016.2	0
2017-08-16T22:10:00+00:00	114.7	3.24	18.3	1016	0
2017-08-16T22:20:00+00:00	113.01	3.08	18.4	1015.9	0
2017-08-16T22:30:00+00:00	117.58	3.77	18.4	1015.9	0
2017-08-16T22:40:00+00:00	118.94	4.42	18.2	1015.8	0
2017-08-16T22:50:00+00:00	126.26	5.73	18.1	1015.6	0
2017-08-16T23:00:00+00:00	127.24	6.42	18.1	1015.4	0
2017-08-16T23:10:00+00:00	125.27	6.59	18	1015.3	0
2017-08-16T23:20:00+00:00	124.8	6.68	17.9	1015.1	0
2017-08-16T23:30:00+00:00	126.86	6.69	17.8	1015	0
2017-08-16T23:40:00+00:00	128.22	6.85	17.8	1014.8	0
2017-08-16T23:50:00+00:00	130.23	7.58	18.1	1014.8	0
2017-08-17T00:00:00+00:00	133.11	7.49	18	1014.7	0
2017-08-17T00:10:00+00:00	133.82	7.29	18	1014.6	0
2017-08-17T00:20:00+00:00	134.88	7.51	18.3	1014.4	0
2017-08-17T00:30:00+00:00	135.5	7.2	18.4	1014.3	0
2017-08-17T00:40:00+00:00	135.51	7.63	18.3	1014.2	0
2017-08-17T00:50:00+00:00	137.41	7.86	18.1	1014.1	0
2017-08-17T01:00:00+00:00	137.87	8.01	18	1014	0
2017-08-17T01:10:00+00:00	140.33	5.59	17.9	1013.8	0
2017-08-17T01:20:00+00:00	142.52	7.01	17.9	1013.7	0
2017-08-17T01:30:00+00:00	141.03	7.45	18	1013.5	0
2017-08-17T01:40:00+00:00	144.08	7.72	17.9	1013.4	0
2017-08-17T01:50:00+00:00	143.68	6.89	17.8	1013.3	0
2017-08-17T02:00:00+00:00	143.18	7.13	17.7	1013.2	0
2017-08-17T02:10:00+00:00	144.23	7.61	17.8	1013.1	0
2017-08-17T02:20:00+00:00	145.48	7.69	17.9	1012.8	0
2017-08-17T02:30:00+00:00	149.48	7.22	18	1012.6	0
2017-08-17T02:40:00+00:00	157.08	5.38	18	1012.4	0
2017-08-17T02:50:00+00:00	166.38	6.33	18.1	1012.4	0
2017-08-17T03:00:00+00:00	171.44	7.07	18.4	1012.4	0
2017-08-17T03:10:00+00:00	172.5	6.63	18.5	1012.2	0
2017-08-17T03:20:00+00:00	177.65	8.37	18.4	1012.1	0
2017-08-17T03:30:00+00:00	177.95	8.36	18.3	1012	0
2017-08-17T03:40:00+00:00	178.11	8	18.2	1012.1	0
2017-08-17T03:50:00+00:00	179.6	8.83	18.1	1012	0
2017-08-17T04:00:00+00:00	186.42	9.1	18	1012	0
2017-08-17T04:10:00+00:00	187.2	9.24	18	1011.9	0
2017-08-17T04:20:00+00:00	185.35	8.74	17.9	1011.8	0
2017-08-17T04:30:00+00:00	182.79	8.54	18	1011.8	0
2017-08-17T04:40:00+00:00	182.94	8.45	17.9	1011.9	0.2
2017-08-17T04:50:00+00:00	188.92	8.68	17.8	1011.9	0.4
2017-08-17T05:00:00+00:00	188.24	8.94	18	1011.9	0
2017-08-17T05:10:00+00:00	188.75	8.67	18.1	1011.9	0
2017-08-17T05:20:00+00:00	191.78	9.35	18	1011.9	0
2017-08-17T05:30:00+00:00	194.19	10.64	17.9	1011.8	0
2017-08-17T05:40:00+00:00	195.7	10.21	17.9	1011.7	0
2017-08-17T05:50:00+00:00	199.53	9.7	18	1011.8	0
2017-08-17T06:00:00+00:00	218.71	7.77	18.1	1012	0
2017-08-17T06:10:00+00:00	217.53	6.26	18.1	1012	0
2017-08-17T06:20:00+00:00	224.57	6.43	18.3	1011.9	0
2017-08-17T06:30:00+00:00	210.03	5.65	18.4	1012	0.2
2017-08-17T06:40:00+00:00	200.29	8.87	17.9	1012.1	1
2017-08-17T06:50:00+00:00	199.12	8.55	17.5	1012.1	0.1
2017-08-17T07:00:00+00:00	192.36	9.73	17.3	1012	0
2017-08-17T07:10:00+00:00	193.7	9.33	17.2	1011.9	0.1
2017-08-17T07:20:00+00:00	193.52	10.21	17.3	1011.9	0
2017-08-17T07:30:00+00:00	193.09	10.3	17.7	1011.7	0.1
2017-08-17T07:40:00+00:00	195.69	8.96	17.7	1011.7	0.1
2017-08-17T07:50:00+00:00	195.08	8.94	17.6	1011.7	0.1
2017-08-17T08:00:00+00:00	200.56	9.38	17.7	1011.8	0.1
2017-08-17T08:10:00+00:00	202.11	9.05	17.6	1011.7	0.1
2017-08-17T08:20:00+00:00	200.47	10.13	17.3	1011.7	0.2
2017-08-17T08:30:00+00:00	200.17	10.73	17.2	1011.7	0.1
2017-08-17T08:40:00+00:00	199.77	11.16	17.2	1011.8	0
2017-08-17T08:50:00+00:00	195.13	10.37	17.3	1011.7	0
2017-08-17T09:00:00+00:00	191.66	10.4	17.3	1011.5	0
2017-08-17T09:10:00+00:00	191.71	10.95	17.1	1011.8	0
2017-08-17T09:20:00+00:00	192.76	11.26	17.3	1011.7	0
2017-08-17T09:30:00+00:00	196.26	10.88	17.4	1011.6	0
2017-08-17T09:40:00+00:00	194.41	10.63	17.5	1011.5	0
2017-08-17T09:50:00+00:00	195.38	10.94	17.6	1011.5	0
2017-08-17T10:00:00+00:00	195.29	11.22	17.7	1011.5	0
2017-08-17T10:10:00+00:00	196.21	11.12	17.8	1011.5	0
2017-08-17T10:20:00+00:00	195.53	10.75	17.9	1011.5	0
2017-08-17T10:30:00+00:00	196.45	11.39	18.1	1011.5	0
2017-08-17T10:40:00+00:00	196.81	11.12	18.2	1011.5	0
2017-08-17T10:50:00+00:00	195.04	11.17	18.3	1011.5	0
2017-08-17T11:00:00+00:00	198.35	12.11	18.3	1011.4	0
2017-08-17T11:10:00+00:00	198.39	11.72	18.4	1011.5	0
2017-08-17T11:20:00+00:00	196.5	11.97	18.4	1011.5	0.1
2017-08-17T11:30:00+00:00	196.46	12	18.5	1011.5	0.4
2017-08-17T11:40:00+00:00	199.79	12.28	18.2	1011.5	2.2
2017-08-17T11:50:00+00:00	201	11.98	18	1011.5	1.7
2017-08-17T12:00:00+00:00	198.33	12.53	17.9	1011.6	1
2017-08-17T12:10:00+00:00	201.72	11.34	17.9	1011.7	0.2
2017-08-17T12:20:00+00:00	202.35	10.6	18	1011.6	0.2
2017-08-17T12:30:00+00:00	197.97	13.02	18.1	1011.7	0.1
2017-08-17T12:40:00+00:00	200.43	13.76	18.2	1011.6	0.1
2017-08-17T12:50:00+00:00	206.12	13.36	18.4	1011.6	0
2017-08-17T13:00:00+00:00	209.42	11.28	18.7	1011.5	0
2017-08-17T13:10:00+00:00	204.28	10.43	18.9	1011.6	0
2017-08-17T13:20:00+00:00	204.67	11.28	19	1011.6	0
2017-08-17T13:30:00+00:00	211.31	10.54	19.2	1011.5	0
2017-08-17T13:40:00+00:00	207.81	9.16	19.4	1011.6	0
2017-08-17T13:50:00+00:00	216.28	10.72	19.6	1011.5	0
2017-08-17T14:00:00+00:00	224.37	11.84	19.8	1011.4	0
2017-08-17T14:10:00+00:00	220.73	11.42	19.9	1011.5	0
2017-08-17T14:20:00+00:00	220.17	11.01	20.1	1011.5	0.1
2017-08-17T14:30:00+00:00	218.9	11.96	20.2	1011.4	4.6
2017-08-17T14:40:00+00:00	220.53	12.42	20.3	1011.4	0.1
2017-08-17T14:50:00+00:00	217.66	11.46	20.3	1011.4	0
2017-08-17T15:00:00+00:00	219.69	11.46	20.3	1011.5	0
2017-08-17T15:10:00+00:00	220.79	12.49	20.1	1011.4	0
2017-08-17T15:20:00+00:00	219.48	12.62	19.3	1011.4	0
2017-08-17T15:30:00+00:00	215.63	12.22	19.4	1011.4	0
2017-08-17T15:40:00+00:00	213.56	12.52	19.5	1011.3	0
2017-08-17T15:50:00+00:00	214	12.47	19.5	1011.4	0
2017-08-17T16:00:00+00:00	214.19	11.96	19.7	1011.4	0
2017-08-17T16:10:00+00:00	213.53	13.38	19.9	1011.4	0
2017-08-17T16:20:00+00:00	212.62	13.69	19.8	1011.3	0
2017-08-17T16:30:00+00:00	213.32	12.59	19.7	1011.3	0
2017-08-17T16:40:00+00:00	214.1	13.46	19.6	1011.4	0
2017-08-17T16:50:00+00:00	217.18	12.65	19.6	1011.4	0
2017-08-17T17:00:00+00:00	213.49	13.92	19.7	1011.4	0
2017-08-17T17:10:00+00:00	213.2	13.81	19.8	1011.3	0
2017-08-17T17:20:00+00:00	216.45	13.96	19.8	1011.4	0
2017-08-17T17:30:00+00:00	217.71	13.6	19.8	1011.5	0
2017-08-17T17:40:00+00:00	217.44	12.79	19.8	1011.5	0
2017-08-17T17:50:00+00:00	218.49	13.47	19.8	1011.5	0
2017-08-17T18:00:00+00:00	218.25	14.04	19.9	1011.6	0
2017-08-17T18:10:00+00:00	221.68	14.44	20	1011.7	0
2017-08-17T18:20:00+00:00	221.35	14.29	20.2	1011.6	0
2017-08-17T18:30:00+00:00	221.89	14.62	20	1011.8	0
2017-08-17T18:40:00+00:00	221.35	14.55	19.9	1011.8	0
2017-08-17T18:50:00+00:00	219.68	13.35	19.7	1011.8	0
2017-08-17T19:00:00+00:00	220.29	13.03	19.6	1011.8	0
2017-08-17T19:10:00+00:00	219.68	12.64	19.4	1011.8	0
2017-08-17T19:20:00+00:00	220.65	13.8	19.3	1011.8	0
2017-08-17T19:30:00+00:00	222.91	14.57	19.1	1012	0
2017-08-17T19:40:00+00:00	224.01	14.82	19	1011.9	0
2017-08-17T19:50:00+00:00	223.96	13.87	18.9	1011.8	0
2017-08-17T20:00:00+00:00	223.8	14.38	18.7	1011.9	0
2017-08-17T20:10:00+00:00	224.22	13.94	18.6	1011.8	0
2017-08-17T20:20:00+00:00	224.65	13.38	18.5	1011.8	0
2017-08-17T20:30:00+00:00	223.33	13.9	18.4	1011.7	0
2017-08-17T20:40:00+00:00	223.16	13.28	18.3	1011.7	0
2017-08-17T20:50:00+00:00	224.1	13.69	18.2	1011.7	0
2017-08-17T21:00:00+00:00	224.34	12.86	18.1	1011.7	0
2017-08-17T21:10:00+00:00	223.39	13.05	18	1011.7	0
2017-08-17T21:20:00+00:00	224.24	12.84	17.9	1011.7	0
2017-08-17T21:30:00+00:00	222.72	11.92	17.8	1011.7	0
2017-08-17T21:40:00+00:00	219.59	11.21	17.8	1011.6	0
2017-08-17T21:50:00+00:00	221.17	11.67	17.7	1011.5	0
2017-08-17T22:00:00+00:00	224.82	12.11	17.6	1011.5	0
2017-08-17T22:10:00+00:00	228.37	11.73	17.5	1011.7	0
2017-08-17T22:20:00+00:00	230.31	11.79	17.4	1011.8	0
2017-08-17T22:30:00+00:00	225.38	12.26	17.4	1011.7	0
2017-08-17T22:40:00+00:00	223.72	11.31	17.4	1011.8	0
2017-08-17T22:50:00+00:00	219.61	10.07	17.5	1011.8	0
2017-08-17T23:00:00+00:00	215.31	9.61	17.5	1011.7	0
2017-08-17T23:10:00+00:00	213.91	9.87	17.5	1011.7	0
2017-08-17T23:20:00+00:00	212.62	9.74	17.6	1011.6	0
2017-08-17T23:30:00+00:00	209.91	9.34	17.6	1011.5	0
2017-08-17T23:40:00+00:00	205.04	9.3	17.6	1011.6	0
2017-08-17T23:50:00+00:00	207.17	9.61	17.5	1011.5	0
2017-08-18T00:00:00+00:00	204.86	9.76	17.5	1011.3	0
2017-08-18T00:10:00+00:00	206.57	9.81	17.6	1011.1	0
2017-08-18T00:20:00+00:00	215.63	9.23	17.6	1010.9	0
2017-08-18T00:30:00+00:00	217.41	9.22	17.5	1010.8	0
2017-08-18T00:40:00+00:00	217.65	8.59	17.5	1010.8	0
2017-08-18T00:50:00+00:00	221.69	9.06	17.5	1010.8	0
2017-08-18T01:00:00+00:00	223.3	9.63	17.3	1010.9	0
2017-08-18T01:10:00+00:00	224.3	10.84	17.3	1011	0
2017-08-18T01:20:00+00:00	222.9	9.11	17.3	1010.9	0
2017-08-18T01:30:00+00:00	221.63	8.89	17.3	1010.9	0
2017-08-18T01:40:00+00:00	219.38	9.21	17.4	1011.1	0
2017-08-18T01:50:00+00:00	221.44	9.24	17.4	1011.1	0
2017-08-18T02:00:00+00:00	221.35	9.19	17.6	1011.2	0
2017-08-18T02:10:00+00:00	220.54	10.18	17.5	1011.2	0
2017-08-18T02:20:00+00:00	218.53	10.35	17.6	1011.1	0
2017-08-18T02:30:00+00:00	221	10.57	17.7	1011.1	0
2017-08-18T02:40:00+00:00	218.74	10.32	17.7	1011.2	0
2017-08-18T02:50:00+00:00	217.1	9.59	17.7	1011.1	0
2017-08-18T03:00:00+00:00	215.4	10.02	17.8	1011	0
2017-08-18T03:10:00+00:00	214.34	9.65	17.7	1010.7	0
2017-08-18T03:20:00+00:00	216.14	8.83	17.8	1010.6	0
2017-08-18T03:30:00+00:00	214.6	8.27	17.7	1010.4	0
2017-08-18T03:40:00+00:00	215.59	7.44	17.7	1010.5	0
2017-08-18T03:50:00+00:00	214.22	7.79	17.6	1010.2	0
2017-08-18T04:00:00+00:00	214.76	7.85	17.6	1010.1	0
2017-08-18T04:10:00+00:00	211.21	8.43	17.6	1009.9	0
2017-08-18T04:20:00+00:00	211.84	8.67	17.6	1009.9	0
2017-08-18T04:30:00+00:00	203.86	8.07	17.6	1009.9	0
2017-08-18T04:40:00+00:00	199.21	8.73	17.6	1009.9	0
2017-08-18T04:50:00+00:00	200.44	8.78	17.6	1010	0
2017-08-18T05:00:00+00:00	206.19	8.32	17.7	1010	0
2017-08-18T05:10:00+00:00	205.22	8.09	17.7	1010	0
2017-08-18T05:20:00+00:00	206.65	8.44	17.8	1010.2	0
2017-08-18T05:30:00+00:00	207.58	9.32	17.7	1010.3	0
2017-08-18T05:40:00+00:00	204.23	9.15	17.7	1010.2	0
2017-08-18T05:50:00+00:00	201.87	8.5	17.8	1010.1	0
2017-08-18T06:00:00+00:00	201.94	8.45	17.8	1009.9	0
2017-08-18T06:10:00+00:00	200.97	10.21	17.8	1010	0
2017-08-18T06:20:00+00:00	207.31	9.01	17.9	1010	0
2017-08-18T06:30:00+00:00	206.75	8.69	18	1009.9	0
2017-08-18T06:40:00+00:00	206.98	8.62	18.1	1009.9	0
2017-08-18T06:50:00+00:00	206.64	9.02	18.1	1009.9	0
2017-08-18T07:00:00+00:00	203.42	8.83	18	1009.8	0
2017-08-18T07:10:00+00:00	205.73	8.18	18	1009.9	0
2017-08-18T07:20:00+00:00	200.03	8.57	18.1	1009.9	0
2017-08-18T07:30:00+00:00	203.75	8.4	18.2	1009.8	0
2017-08-18T07:40:00+00:00	214.01	7.08	18.1	1009.8	0.4
2017-08-18T07:50:00+00:00	224.46	8.74	17.9	1009.8	0.2
2017-08-18T08:00:00+00:00	221.7	7.89	17.6	1009.8	0.6
2017-08-18T08:10:00+00:00	213.77	10.03	17.4	1010	2.1
2017-08-18T08:20:00+00:00	220.08	12.27	16.9	1009.9	0.8
2017-08-18T08:30:00+00:00	214.4	11.68	16.9	1009.8	0.4
2017-08-18T08:40:00+00:00	218.76	11.18	17.4	1009.7	0
2017-08-18T08:50:00+00:00	216.54	11.61	17.6	1009.5	0
2017-08-18T09:00:00+00:00	215.29	11.37	17.6	1009.5	0
2017-08-18T09:10:00+00:00	220.08	10.96	17.7	1009.5	0
2017-08-18T09:20:00+00:00	223.22	11.64	17.9	1009.5	0
2017-08-18T09:30:00+00:00	223.88	12.51	18	1009.5	0
2017-08-18T09:40:00+00:00	227.72	12.95	18	1009.4	0
2017-08-18T09:50:00+00:00	229.82	12.42	18.1	1009.4	0
2017-08-18T10:00:00+00:00	230.53	12.29	18.2	1009.5	0
2017-08-18T10:10:00+00:00	227.12	13.57	18.4	1009.7	0
2017-08-18T10:20:00+00:00	226.75	13.63	18.4	1009.7	0
2017-08-18T10:30:00+00:00	225.99	13.3	18.4	1009.8	0
2017-08-18T10:40:00+00:00	228.22	12.69	18.4	1009.8	0
2017-08-18T10:50:00+00:00	231.3	12.57	18.4	1009.8	0
2017-08-18T11:00:00+00:00	229.04	12.05	18.4	1009.9	0
2017-08-18T11:10:00+00:00	232.55	11.65	18.4	1009.9	0
2017-08-18T11:20:00+00:00	228.08	10.95	18.3	1009.9	0
2017-08-18T11:30:00+00:00	226.86	12.15	18.3	1009.9	0
2017-08-18T11:40:00+00:00	224.6	12.52	18.2	1009.9	0
2017-08-18T11:50:00+00:00	225.19	12.27	18.3	1009.8	0
2017-08-18T12:00:00+00:00	223.42	11.76	18.4	1009.8	0
2017-08-18T12:10:00+00:00	223.52	11.87	18.4	1009.7	0
2017-08-18T12:20:00+00:00	219.93	11.23	18.4	1009.7	0
2017-08-18T12:30:00+00:00	222.71	11.53	18.4	1009.6	0
2017-08-18T12:40:00+00:00	220.55	11.76	18.4	1009.5	0
2017-08-18T12:50:00+00:00	222.32	13.06	18.5	1009.5	0
2017-08-18T13:00:00+00:00	222.32	12.51	18.4	1009.4	0
2017-08-18T13:10:00+00:00	224.55	12.12	18.5	1009.4	0
2017-08-18T13:20:00+00:00	223.41	11.22	18.6	1009.4	0
2017-08-18T13:30:00+00:00	219.37	10.27	18.7	1009.4	0
2017-08-18T13:40:00+00:00	218.75	10.02	18.7	1009.3	0
2017-08-18T13:50:00+00:00	220.63	10.92	18.7	1009.2	0
2017-08-18T14:00:00+00:00	223.53	10.97	18.8	1009.2	0
2017-08-18T14:10:00+00:00	222.69	11.78	18.9	1009.3	0
2017-08-18T14:20:00+00:00	225.48	13.36	19	1009.3	0
2017-08-18T14:30:00+00:00	223.36	12.88	19.2	1009.3	0
2017-08-18T14:40:00+00:00	221.28	13.4	19.2	1009.2	0
2017-08-18T14:50:00+00:00	219.98	13.1	19.3	1009.2	0
2017-08-18T15:00:00+00:00	220.98	14.49	19.2	1009.3	0
2017-08-18T15:10:00+00:00	222.58	15.46	19.2	1009.2	0
2017-08-18T15:20:00+00:00	222.34	15.37	19.3	1009.1	0
2017-08-18T15:30:00+00:00	222.83	14.97	19.3	1009.2	0
2017-08-18T15:40:00+00:00	222.18	14.68	19.3	1009.3	0
2017-08-18T15:50:00+00:00	221.32	14.82	19.3	1009.2	0
2017-08-18T16:00:00+00:00	226.04	15.87	19.2	1009.2	0
2017-08-18T16:10:00+00:00	221.6	15.84	19.1	1009.2	0
2017-08-18T16:20:00+00:00	222.82	16.47	19	1009.3	0
2017-08-18T16:30:00+00:00	224.2	15.9	18.7	1009.4	0
2017-08-18T16:40:00+00:00	224.65	17.38	18.5	1009.5	0
2017-08-18T16:50:00+00:00	223.24	17.47	18.5	1009.6	0
2017-08-18T17:00:00+00:00	225.66	18.11	18.4	1009.6	0
2017-08-18T17:10:00+00:00	234.8	18.54	18.4	1009.7	0
2017-08-18T17:20:00+00:00	261.8	14.16	18.2	1009.8	0
2017-08-18T17:30:00+00:00	275.61	15.72	18.1	1010	0
2017-08-18T17:40:00+00:00	274.58	11.86	17.9	1010	0
2017-08-18T17:50:00+00:00	267.94	9.78	16.2	1010.2	0
2017-08-18T18:00:00+00:00	263.23	8.16	15.8	1010.4	0
2017-08-18T18:10:00+00:00	255.33	6.42	16.2	1010.5	0
2017-08-18T18:20:00+00:00	245.9	7.69	16.2	1010.6	0
2017-08-18T18:30:00+00:00	243.48	7.27	16.2	1010.7	0.1
2017-08-18T18:40:00+00:00	244.89	8.28	16.5	1010.9	0.1
2017-08-18T18:50:00+00:00	242.86	7.69	16.4	1010.9	0
2017-08-18T19:00:00+00:00	241.57	7.57	16.4	1010.9	0.6
2017-08-18T19:10:00+00:00	239.37	7.52	16.4	1011.1	0.1
2017-08-18T19:20:00+00:00	234.76	7.77	16.7	1011.1	0
2017-08-18T19:30:00+00:00	234.92	9.58	16.7	1011.2	0
2017-08-18T19:40:00+00:00	238.25	10.42	16.8	1011.3	0
2017-08-18T19:50:00+00:00	235.47	13.78	16.9	1011.3	0
2017-08-18T20:00:00+00:00	240.92	13.78	17.1	1011.3	0
2017-08-18T20:10:00+00:00	238.44	13.21	17.6	1011.3	0
2017-08-18T20:20:00+00:00	237.84	14.26	17.7	1011.3	0
2017-08-18T20:30:00+00:00	235.72	13.66	17.6	1011.3	0
2017-08-18T20:40:00+00:00	239.04	14.04	17.5	1011.3	0
2017-08-18T20:50:00+00:00	243.26	15.38	17.6	1011.2	0
2017-08-18T21:00:00+00:00	245.35	14.34	17.6	1011.1	0
2017-08-18T21:10:00+00:00	249.18	13.5	17.6	1011.1	0
2017-08-18T21:20:00+00:00	242.73	12.7	17.6	1011.2	0
2017-08-18T21:30:00+00:00	243.39	12.83	17.5	1011.1	0
2017-08-18T21:40:00+00:00	240.9	11.86	17.5	1011.2	0
2017-08-18T21:50:00+00:00	238.2	12.41	17.5	1011.3	0
2017-08-18T22:00:00+00:00	235.56	12.03	17.5	1011.3	0
2017-08-18T22:10:00+00:00	233.29	12.3	17.5	1011.2	0
2017-08-18T22:20:00+00:00	236.12	11.31	17.1	1011.3	0
2017-08-18T22:30:00+00:00	234.08	11.43	15.8	1011.4	0
2017-08-18T22:40:00+00:00	231.67	12.46	15.7	1011.4	0
2017-08-18T22:50:00+00:00	236.19	11.8	15.5	1011.4	0
2017-08-18T23:00:00+00:00	228.14	13.42	15.4	1011.4	0
2017-08-18T23:10:00+00:00	228.46	13.84	15.4	1011.4	0
2017-08-18T23:20:00+00:00	228.55	13.77	15.3	1011.5	0
2017-08-18T23:30:00+00:00	226.94	14.15	15.3	1011.5	0
2017-08-18T23:40:00+00:00	226.14	14.02	15.3	1011.5	0.1
2017-08-18T23:50:00+00:00	229.34	14.11	15.3	1011.4	0.1
2017-08-19T00:00:00+00:00	231.33	14.31	14.8	1011.4	0.2
2017-08-19T00:10:00+00:00	230.89	15.4	14.6	1011.4	0
2017-08-19T00:20:00+00:00	232.87	15.37	14.7	1011.3	0
2017-08-19T00:30:00+00:00	231.3	15.87	15	1011	0
2017-08-19T00:40:00+00:00	233.65	15.88	15.1	1011	0.1
2017-08-19T00:50:00+00:00	227.91	16.02	15.1	1011	0
2017-08-19T01:00:00+00:00	227.03	17.05	15.1	1011	0.1
2017-08-19T01:10:00+00:00	228.94	17.13	15.3	1010.7	0
2017-08-19T01:20:00+00:00	228.96	17.54	15.4	1010.6	0
2017-08-19T01:30:00+00:00	230.74	18.28	15.1	1010.5	0.1
2017-08-19T01:40:00+00:00	230.93	18.51	15.1	1010.4	0
2017-08-19T01:50:00+00:00	231.88	18.28	15.2	1010.3	0.1
2017-08-19T02:00:00+00:00	235.92	17.21	15.2	1010.3	0
2017-08-19T02:10:00+00:00	238.56	16.6	14.9	1010.3	0.1
2017-08-19T02:20:00+00:00	240.2	17.23	14.9	1010.4	0.3
2017-08-19T02:30:00+00:00	241.4	16.02	15	1010.5	0.9
2017-08-19T02:40:00+00:00	241.75	15.98	15	1010.5	0.1
2017-08-19T02:50:00+00:00	242.81	16.57	14.9	1010.4	0
2017-08-19T03:00:00+00:00	243.01	15.97	15.1	1010.5	0
2017-08-19T03:10:00+00:00	245.49	15.23	15.2	1010.5	0.3
2017-08-19T03:20:00+00:00	245.94	14.64	15.7	1010.8	0.4
2017-08-19T03:30:00+00:00	243.91	14.19	16.8	1010.7	0.9
2017-08-19T03:40:00+00:00	242.92	14.17	16.8	1010.7	0.1
2017-08-19T03:50:00+00:00	242.73	14.52	16.8	1010.8	0
2017-08-19T04:00:00+00:00	247.56	14.09	16.8	1010.9	0
2017-08-19T04:10:00+00:00	247.58	14.12	16.8	1011	0
2017-08-19T04:20:00+00:00	248.89	14.3	16.8	1011.1	0
2017-08-19T04:30:00+00:00	245.91	12.98	16.7	1011.1	0
2017-08-19T04:40:00+00:00	251.49	12.43	16.7	1011.2	0
2017-08-19T04:50:00+00:00	257.48	11.81	16.6	1011.4	0
2017-08-19T05:00:00+00:00	265.7	11.7	16.6	1011.5	0
2017-08-19T05:10:00+00:00	267.2	12.2	16.1	1011.5	0
2017-08-19T05:20:00+00:00	278.49	10.58	15.8	1011.6	0
2017-08-19T05:30:00+00:00	272.18	10.67	15.8	1011.8	0
2017-08-19T05:40:00+00:00	269.11	11.32	16.3	1011.8	0
2017-08-19T05:50:00+00:00	264.39	10.51	16.2	1011.9	0
2017-08-19T06:00:00+00:00	266.23	11.26	16.1	1012.1	0
2017-08-19T06:10:00+00:00	269.93	11.11	16.1	1012.2	0
2017-08-19T06:20:00+00:00	268.05	11.71	16.2	1012.4	0
2017-08-19T06:30:00+00:00	269.02	11.05	16.1	1012.6	0
2017-08-19T06:40:00+00:00	269.08	10.37	16.2	1012.9	0
2017-08-19T06:50:00+00:00	254.89	9.63	16	1012.9	0
2017-08-19T07:00:00+00:00	254.53	10.06	16.1	1013	0
2017-08-19T07:10:00+00:00	254.13	9.56	16.2	1013.2	0
2017-08-19T07:20:00+00:00	256.26	8.67	16.1	1013.3	0
2017-08-19T07:30:00+00:00	267.48	8.94	16.1	1013.4	0
2017-08-19T07:40:00+00:00	262.31	8.91	16.1	1013.5	0
2017-08-19T07:50:00+00:00	253.45	8.93	16.3	1013.6	0
2017-08-19T08:00:00+00:00	260.56	9.55	16.3	1013.7	0
2017-08-19T08:10:00+00:00	262.81	9.21	15.6	1013.9	0.1
2017-08-19T08:20:00+00:00	264.97	9.88	15.3	1014	0
2017-08-19T08:30:00+00:00	268.96	9.77	15.4	1014.2	0.7
2017-08-19T08:40:00+00:00	267.74	9.47	15.4	1014.2	0.3
2017-08-19T08:50:00+00:00	270.84	10.22	16	1014.3	1.4
2017-08-19T09:00:00+00:00	268.16	8.65	16.3	1014.3	0
2017-08-19T09:10:00+00:00	272.15	9.21	16.4	1014.4	0
2017-08-19T09:20:00+00:00	267.76	8.77	16.4	1014.5	0
2017-08-19T09:30:00+00:00	262.94	8.4	16.3	1014.5	0
2017-08-19T09:40:00+00:00	268.16	8.5	16.4	1014.6	0
2017-08-19T09:50:00+00:00	269.53	8.6	16.4	1014.7	0
2017-08-19T10:00:00+00:00	265.73	8.25	16.3	1014.8	0
2017-08-19T10:10:00+00:00	261.31	7.71	16.4	1014.8	0
2017-08-19T10:20:00+00:00	252.81	8.77	16.4	1014.9	0
2017-08-19T10:30:00+00:00	256.92	8.16	16.4	1015.1	0
2017-08-19T10:40:00+00:00	249.36	8.99	16.5	1015.1	0
2017-08-19T10:50:00+00:00	249.08	9.32	16.4	1015.2	0
2017-08-19T11:00:00+00:00	247.89	9.67	16.5	1015.2	0
2017-08-19T11:10:00+00:00	249.18	9.02	16.5	1015.3	0
2017-08-19T11:20:00+00:00	251.19	8.46	16.5	1015.3	0
2017-08-19T11:30:00+00:00	251.8	9.13	16.5	1015.4	0
2017-08-19T11:40:00+00:00	248.86	9.67	16.6	1015.5	0
2017-08-19T11:50:00+00:00	248.42	9.23	16.6	1015.6	0
2017-08-19T12:00:00+00:00	244.5	9.47	16.7	1015.7	0
2017-08-19T12:10:00+00:00	245.87	9.58	16.8	1015.8	0
2017-08-19T12:20:00+00:00	240.3	8.95	16.8	1015.8	0
2017-08-19T12:30:00+00:00	246.09	9.34	16.8	1015.9	0
2017-08-19T12:40:00+00:00	244.12	9.16	16.9	1016	0
2017-08-19T12:50:00+00:00	240.81	9.11	17	1016	0
2017-08-19T13:00:00+00:00	243.04	9.87	17.1	1016	0
2017-08-19T13:10:00+00:00	238.86	9.08	17.1	1016.1	0
2017-08-19T13:20:00+00:00	236.85	8.55	17.1	1016.1	0
2017-08-19T13:30:00+00:00	238.15	8.43	17.1	1016.2	0
2017-08-19T13:40:00+00:00	231.64	9.14	17.1	1016.3	0
2017-08-19T13:50:00+00:00	232.56	8.13	17.3	1016.3	0
2017-08-19T14:00:00+00:00	233.26	8.54	17.3	1016.3	0
2017-08-19T14:10:00+00:00	230.96	10.5	17.4	1016.3	0
2017-08-19T14:20:00+00:00	226.01	13.41	17.6	1016.3	0
2017-08-19T14:30:00+00:00	225.36	13.52	17.6	1016.2	0
2017-08-19T14:40:00+00:00	225.02	13.67	17.7	1016.3	0
2017-08-19T14:50:00+00:00	225.03	14.03	17.8	1016.4	0
2017-08-19T15:00:00+00:00	224.51	14.55	17.8	1016.5	0
2017-08-19T15:10:00+00:00	223.75	15.19	17.9	1016.5	0
2017-08-19T15:20:00+00:00	229.56	14.51	18	1016.4	0
2017-08-19T15:30:00+00:00	228.11	14.45	17.9	1016.4	0
2017-08-19T15:40:00+00:00	227.92	13.8	17.8	1016.4	0
2017-08-19T15:50:00+00:00	227.83	13.13	17.8	1016.4	0
2017-08-19T16:00:00+00:00	228	13.12	18	1016.5	0
2017-08-19T16:10:00+00:00	228.36	12.46	18.1	1016.4	0
2017-08-19T16:20:00+00:00	230.74	13.04	18.2	1016.5	0
2017-08-19T16:30:00+00:00	235.61	11.71	18	1016.5	0
2017-08-19T16:40:00+00:00	234.78	10.82	17.9	1016.6	0
2017-08-19T16:50:00+00:00	228.81	12.19	17.8	1016.6	0
2017-08-19T17:00:00+00:00	229.59	11.98	17.7	1016.5	0
2017-08-19T17:10:00+00:00	224.81	12.18	17.7	1016.6	0
2017-08-19T17:20:00+00:00	228.31	12.88	17.7	1016.7	0
2017-08-19T17:30:00+00:00	227.68	13.33	17.8	1016.8	0
2017-08-19T17:40:00+00:00	228.47	13.59	17.8	1016.8	0
2017-08-19T17:50:00+00:00	228.49	13.43	17.8	1016.8	0
2017-08-19T18:00:00+00:00	226.43	13.64	17.9	1016.8	0
2017-08-19T18:10:00+00:00	225.63	13	17.9	1016.9	0
2017-08-19T18:20:00+00:00	226.24	13.14	17.8	1016.9	0
2017-08-19T18:30:00+00:00	223.92	13.86	17.8	1017	0
2017-08-19T18:40:00+00:00	225.41	13.72	17.8	1017	0
2017-08-19T18:50:00+00:00	226.24	13.57	17.8	1017.1	0
2017-08-19T19:00:00+00:00	229.5	13.44	17.7	1017.1	0
2017-08-19T19:10:00+00:00	230.18	13.5	17.7	1017.1	0
2017-08-19T19:20:00+00:00	225.05	12.87	17.7	1017.2	0
2017-08-19T19:30:00+00:00	226.74	12.68	17.7	1017.2	0
2017-08-19T19:40:00+00:00	224.42	12.26	17.8	1017.3	0
2017-08-19T19:50:00+00:00	224.71	12.06	17.8	1017.4	0
2017-08-19T20:00:00+00:00	231.81	9.99	17.7	1017.5	0
2017-08-19T20:10:00+00:00	244.65	9.4	17.8	1017.5	0
2017-08-19T20:20:00+00:00	247.35	9.11	17.8	1017.5	0
2017-08-19T20:30:00+00:00	251.27	8.92	17.7	1017.6	0
2017-08-19T20:40:00+00:00	251.8	9.66	17.4	1017.6	0
2017-08-19T20:50:00+00:00	252.72	10.12	17.4	1017.6	0
2017-08-19T21:00:00+00:00	258.88	9.65	17.1	1017.6	0
2017-08-19T21:10:00+00:00	263.35	10.27	16.9	1017.6	0
2017-08-19T21:20:00+00:00	262.51	10.47	16.5	1017.7	0
2017-08-19T21:30:00+00:00	258.8	10.05	16.4	1017.7	0
2017-08-19T21:40:00+00:00	256.51	10.25	16.4	1017.7	0
2017-08-19T21:50:00+00:00	257.05	10.38	16.5	1017.6	0
2017-08-19T22:00:00+00:00	260.84	10.63	16.4	1017.7	0
2017-08-19T22:10:00+00:00	264.76	10.73	17.1	1017.9	0
2017-08-19T22:20:00+00:00	266.36	10.82	18.1	1017.8	0
2017-08-19T22:30:00+00:00	268.14	10.65	18.4	1017.8	0
2017-08-19T22:40:00+00:00	267.43	10.25	18.4	1017.8	0
2017-08-19T22:50:00+00:00	271.01	10.52	18.3	1017.8	0
2017-08-19T23:00:00+00:00	274.34	9.9	18.3	1017.8	0
2017-08-19T23:10:00+00:00	276.12	9.91	18.2	1017.8	0
2017-08-19T23:20:00+00:00	276.9	9.95	18.1	1017.9	0
2017-08-19T23:30:00+00:00	278.78	9.53	18	1017.9	0
2017-08-19T23:40:00+00:00	277.99	9.01	17.9	1018	0
2017-08-19T23:50:00+00:00	268.08	9.15	17.8	1018	0
2017-08-20T00:00:00+00:00	273.52	9.18	17.8	1018.1	0
2017-08-20T00:10:00+00:00	277.79	8.94	17.7	1018.1	0
2017-08-20T00:20:00+00:00	280.4	8.36	17.6	1018.1	0
2017-08-20T00:30:00+00:00	280.43	8.33	17.6	1018.2	0
2017-08-20T00:40:00+00:00	278.36	8.8	17.6	1018.2	0
2017-08-20T00:50:00+00:00	284.94	8.88	17.5	1018.3	0
2017-08-20T01:00:00+00:00	280.5	8.8	17.6	1018.4	0
2017-08-20T01:10:00+00:00	285.57	8.28	17.3	1018.4	0
2017-08-20T01:20:00+00:00	284.59	8.17	17.3	1018.4	0
2017-08-20T01:30:00+00:00	278.68	7.46	17.2	1018.4	0
2017-08-20T01:40:00+00:00	283.97	7.85	17.2	1018.5	0
2017-08-20T01:50:00+00:00	287.22	8.32	17.1	1018.5	0
2017-08-20T02:00:00+00:00	283.26	8.45	17.1	1018.6	0
2017-08-20T02:10:00+00:00	283.41	7.93	17	1018.7	0
2017-08-20T02:20:00+00:00	283.31	7.73	16.9	1018.8	0
2017-08-20T02:30:00+00:00	274.92	7.88	16.9	1018.9	0
2017-08-20T02:40:00+00:00	277.12	7.5	16.9	1018.9	0
2017-08-20T02:50:00+00:00	276.82	7.17	16.8	1018.9	0
2017-08-20T03:00:00+00:00	279.92	7.47	16.8	1019	0
2017-08-20T03:10:00+00:00	278.21	7.47	16.7	1019	0
2017-08-20T03:20:00+00:00	275.53	7.39	16.7	1019	0
2017-08-20T03:30:00+00:00	274.77	7.43	16.7	1019	0
2017-08-20T03:40:00+00:00	277.59	7.13	16.6	1019.1	0
2017-08-20T03:50:00+00:00	279.86	6.66	16.5	1019.1	0
2017-08-20T04:00:00+00:00	286.91	6.89	16.5	1019.2	0
2017-08-20T04:10:00+00:00	280.09	6.64	16.5	1019.3	0
2017-08-20T04:20:00+00:00	285.3	6.36	16.5	1019.3	0
2017-08-20T04:30:00+00:00	279.92	7.02	16.4	1019.4	0
2017-08-20T04:40:00+00:00	279.04	6.58	16.4	1019.5	0
2017-08-20T04:50:00+00:00	282.42	6.53	16.4	1019.5	0
2017-08-20T05:00:00+00:00	289.14	6.74	16.3	1019.6	0
2017-08-20T05:10:00+00:00	285.89	6.38	16.3	1019.6	0
2017-08-20T05:20:00+00:00	283.54	6.07	16.3	1019.7	0
2017-08-20T05:30:00+00:00	285.83	6.29	16.3	1019.8	0
2017-08-20T05:40:00+00:00	288.22	6.26	16.3	1019.9	0
2017-08-20T05:50:00+00:00	285.55	6.28	16.3	1020	0
2017-08-20T06:00:00+00:00	281.56	6.32	16.2	1020.1	0
2017-08-20T06:10:00+00:00	283.39	6.19	16.2	1020.3	0
2017-08-20T06:20:00+00:00	280.23	5.88	16.2	1020.3	0
2017-08-20T06:30:00+00:00	271.72	6.11	16.2	1020.5	0
2017-08-20T06:40:00+00:00	277.2	6.11	16.2	1020.6	0
2017-08-20T06:50:00+00:00	271.82	5.97	16.3	1020.7	0
2017-08-20T07:00:00+00:00	274.76	5.67	16.3	1020.8	0
2017-08-20T07:10:00+00:00	280.14	5.42	16.2	1020.8	0
2017-08-20T07:20:00+00:00	273.49	5.79	16.1	1020.9	0
2017-08-20T07:30:00+00:00	278.69	5.79	16.4	1020.9	0
2017-08-20T07:40:00+00:00	275.4	5.63	16.3	1021	0
2017-08-20T07:50:00+00:00	275.84	5.4	16.1	1021.1	0
2017-08-20T08:00:00+00:00	270.34	4.81	16.2	1021.2	0
2017-08-20T08:10:00+00:00	275.27	5.4	16.2	1021.3	0
2017-08-20T08:20:00+00:00	270.69	5.04	16.2	1021.5	0
2017-08-20T08:30:00+00:00	269.19	5.35	16.2	1021.6	0
2017-08-20T08:40:00+00:00	262.7	5.14	16.3	1021.6	0
2017-08-20T08:50:00+00:00	261.16	5.31	16.4	1021.7	0
2017-08-20T09:00:00+00:00	256.37	5.27	16.4	1021.9	0
2017-08-20T09:10:00+00:00	258.88	5.11	16.3	1022	0
2017-08-20T09:20:00+00:00	258.6	5.41	16.4	1022.1	0
2017-08-20T09:30:00+00:00	253.77	5.62	16.4	1022.1	0
2017-08-20T09:40:00+00:00	252.52	5.33	16.4	1022.1	0
2017-08-20T09:50:00+00:00	247.14	5.84	16.4	1022.1	0
2017-08-20T10:00:00+00:00	246.51	6.02	16.4	1022.1	0
2017-08-20T10:10:00+00:00	244.43	6.24	16.4	1022.2	0
2017-08-20T10:20:00+00:00	245.46	6.47	16.4	1022.2	0
2017-08-20T10:30:00+00:00	246.73	6.42	16.4	1022.3	0
2017-08-20T10:40:00+00:00	242.78	6.38	16.4	1022.4	0
2017-08-20T10:50:00+00:00	239.39	6.41	16.4	1022.5	0
2017-08-20T11:00:00+00:00	237.83	6.53	16.4	1022.5	0
2017-08-20T11:10:00+00:00	236.8	6.61	16.4	1022.6	0
2017-08-20T11:20:00+00:00	240.11	6.75	16.4	1022.7	0
2017-08-20T11:30:00+00:00	239.6	6.75	16.4	1022.7	0
2017-08-20T11:40:00+00:00	238.67	6.77	16.4	1022.7	0
2017-08-20T11:50:00+00:00	238.16	6.85	16.5	1022.7	0
2017-08-20T12:00:00+00:00	241.75	7.07	16.3	1022.8	0
2017-08-20T12:10:00+00:00	242.27	6.99	16.3	1022.9	0
2017-08-20T12:20:00+00:00	237.63	6.84	16.3	1023	0
2017-08-20T12:30:00+00:00	240.63	7.21	16.3	1023.1	0
2017-08-20T12:40:00+00:00	240.32	6.61	16.3	1023.1	0
2017-08-20T12:50:00+00:00	234.62	6.42	16.4	1023.1	0
2017-08-20T13:00:00+00:00	234.71	6.32	16.5	1023	0
2017-08-20T13:10:00+00:00	232.84	5.94	16.4	1023.1	0
2017-08-20T13:20:00+00:00	241.02	5.83	16.4	1023	0
2017-08-20T13:30:00+00:00	238.94	6.04	16.5	1022.9	0
2017-08-20T13:40:00+00:00	234.9	5.24	16.5	1022.8	0
2017-08-20T13:50:00+00:00	244.06	6.02	16.5	1022.9	0
2017-08-20T14:00:00+00:00	241.57	5.35	16.5	1022.9	0
2017-08-20T14:10:00+00:00	233.3	5.63	16.6	1022.9	0
2017-08-20T14:20:00+00:00	232.21	6.07	16.7	1023	0
2017-08-20T14:30:00+00:00	229.39	6.75	16.8	1023	0
2017-08-20T14:40:00+00:00	232.45	6.05	16.9	1022.9	0
2017-08-20T14:50:00+00:00	235.29	6	17	1023	0
2017-08-20T15:00:00+00:00	230.05	6.32	17	1022.9	0
2017-08-20T15:10:00+00:00	228.33	7.38	17.1	1022.9	0
2017-08-20T15:20:00+00:00	224.5	7.31	17.2	1022.9	0
2017-08-20T15:30:00+00:00	228.33	7.85	17.3	1022.8	0
2017-08-20T15:40:00+00:00	227.58	8.17	17.4	1022.7	0
2017-08-20T15:50:00+00:00	229.04	7.93	17.5	1022.7	0
2017-08-20T16:00:00+00:00	228.37	6.96	17.5	1022.5	0
2017-08-20T16:10:00+00:00	230.4	6.94	17.5	1022.5	0
2017-08-20T16:20:00+00:00	225.22	7.59	17.6	1022.4	0
2017-08-20T16:30:00+00:00	225.59	8	17.5	1022.4	0
2017-08-20T16:40:00+00:00	227.53	8.15	17.6	1022.4	0
2017-08-20T16:50:00+00:00	229.06	8.66	17.6	1022.3	0
2017-08-20T17:00:00+00:00	228.59	9.1	17.6	1022.2	0
2017-08-20T17:10:00+00:00	230.84	9.02	na	na	0
2017-08-20T17:20:00+00:00	231.08	8.62	17.7	1022.1	0
2017-08-20T17:30:00+00:00	234.59	8.06	17.6	1022.1	0
2017-08-20T17:40:00+00:00	233.7	7.83	17.6	1022.1	0
2017-08-20T17:50:00+00:00	230.59	8.1	17.7	1022.1	0
2017-08-20T18:00:00+00:00	228.54	8.97	17.7	1022.1	0
2017-08-20T18:10:00+00:00	229.24	8.49	17.7	1022.2	0
2017-08-20T18:20:00+00:00	230.18	8.92	17.8	1022.2	0
2017-08-20T18:30:00+00:00	232.15	8.28	17.8	1022.2	0
2017-08-20T18:40:00+00:00	229.17	8.41	17.8	1022.3	0
2017-08-20T18:50:00+00:00	233.64	7.98	17.8	1022.3	0
2017-08-20T19:00:00+00:00	234.66	7.18	17.8	1022.2	0
2017-08-20T19:10:00+00:00	236.81	7.26	17.8	1022.3	0
2017-08-20T19:20:00+00:00	239.07	7.22	17.8	1022.3	0
2017-08-20T19:30:00+00:00	234.04	7.95	17.8	1022.4	0
2017-08-20T19:40:00+00:00	231.97	8.81	17.7	1022.5	0
2017-08-20T19:50:00+00:00	231.37	8.63	17.6	1022.5	0
2017-08-20T20:00:00+00:00	230.95	8.86	17.6	1022.5	0
2017-08-20T20:10:00+00:00	234.06	7.7	17.6	1022.5	0
2017-08-20T20:20:00+00:00	227.32	8.78	17.5	1022.5	0
2017-08-20T20:30:00+00:00	226.01	8.58	17.5	1022.5	0
2017-08-20T20:40:00+00:00	224.31	7.97	17.5	1022.4	0
2017-08-20T20:50:00+00:00	226.64	8.13	17.6	1022.4	0
2017-08-20T21:00:00+00:00	227.83	8.12	17.5	1022.3	0
2017-08-20T21:10:00+00:00	224.94	7.7	17.6	1022.3	0
2017-08-20T21:20:00+00:00	223.82	8.03	17.6	1022.4	0
2017-08-20T21:30:00+00:00	225.91	8.51	17.6	1022.3	0
2017-08-20T21:40:00+00:00	226	8.61	17.6	1022.2	0
2017-08-20T21:50:00+00:00	227.56	8.39	17.6	1022.3	0
2017-08-20T22:00:00+00:00	233.14	7.14	17.5	1022.2	0
2017-08-20T22:10:00+00:00	228.25	7.37	17.5	1022.4	0
2017-08-20T22:20:00+00:00	234.43	6.46	17.6	1022.4	0
2017-08-20T22:30:00+00:00	231.45	6.86	17.6	1022.3	0
2017-08-20T22:40:00+00:00	230.81	7.12	17.6	1022.3	0
2017-08-20T22:50:00+00:00	227.1	7.76	17.4	1022.4	0
2017-08-20T23:00:00+00:00	233.03	7.82	17.1	1022.2	0
2017-08-20T23:10:00+00:00	234.4	7.47	17.1	1022.2	0
2017-08-20T23:20:00+00:00	233.86	7.81	17.2	1022.3	0
2017-08-20T23:30:00+00:00	236.72	6.68	17.1	1022.1	0
2017-08-20T23:40:00+00:00	241.11	6.75	17	1022.2	0
2017-08-20T23:50:00+00:00	241.05	6.37	16.9	1022	0
2017-08-21T00:00:00+00:00	244.31	7.31	16.7	1021.8	0
2017-08-21T00:10:00+00:00	244.76	7.45	16.5	1021.8	0
2017-08-21T00:20:00+00:00	242.34	7.33	16.4	1021.8	0
2017-08-21T00:30:00+00:00	245.26	7.52	16.3	1021.7	0
2017-08-21T00:40:00+00:00	249.43	7.12	16.2	1021.7	0
2017-08-21T00:50:00+00:00	255.12	6.33	16.2	1021.9	0
2017-08-21T01:00:00+00:00	265.06	5.66	16.1	1021.9	0
2017-08-21T01:10:00+00:00	270.99	5.29	16	1021.9	0
2017-08-21T01:20:00+00:00	269.55	5.29	16	1021.9	0
2017-08-21T01:30:00+00:00	265.86	5.01	16	1021.9	0
2017-08-21T01:40:00+00:00	259.78	4.68	15.8	1022	0
2017-08-21T01:50:00+00:00	266.15	4.56	15.9	1022	0
2017-08-21T02:00:00+00:00	264.32	4.67	15.8	1022	0
2017-08-21T02:10:00+00:00	267.97	4.43	15.9	1021.9	0
2017-08-21T02:20:00+00:00	272.45	4.35	15.8	1021.9	0
2017-08-21T02:30:00+00:00	274.66	4.24	15.7	1021.8	0
2017-08-21T02:40:00+00:00	269.7	3.56	15.7	1021.6	0
2017-08-21T02:50:00+00:00	266.54	3.63	15.6	1021.7	0
2017-08-21T03:00:00+00:00	257.84	3.77	15.7	1021.6	0
2017-08-21T03:10:00+00:00	264.93	3.31	15.8	1021.5	0
2017-08-21T03:20:00+00:00	266.54	3.21	15.8	1021.5	0
2017-08-21T03:30:00+00:00	280.56	2.91	15.7	1021.5	0
2017-08-21T03:40:00+00:00	278.9	2.35	15.6	1021.5	0
2017-08-21T03:50:00+00:00	285.51	1.85	15.5	1021.4	0
2017-08-21T04:00:00+00:00	259.04	1.79	15.5	1021.4	0
2017-08-21T04:10:00+00:00	258.33	1.35	15.4	1021.4	0
2017-08-21T04:20:00+00:00	260.26	1.21	15.2	1021.3	0
2017-08-21T04:30:00+00:00	225.26	1.56	15.1	1021.3	0
2017-08-21T04:40:00+00:00	203.73	1.72	15	1021.3	0
2017-08-21T04:50:00+00:00	201.13	2.03	15	1021.3	0
2017-08-21T05:00:00+00:00	188.05	2.12	15	1021.3	0
2017-08-21T05:10:00+00:00	184.32	2.86	14.9	1021.3	0
2017-08-21T05:20:00+00:00	186.95	4.39	14.8	1021.3	0
2017-08-21T05:30:00+00:00	185.68	6.28	14.8	1021.3	0
2017-08-21T05:40:00+00:00	187.47	6.26	14.7	1021.2	0
2017-08-21T05:50:00+00:00	187.13	6.23	14.7	1021.2	0
2017-08-21T06:00:00+00:00	187.62	6.36	14.7	1021.3	0
2017-08-21T06:10:00+00:00	187.78	5.51	14.6	1021.4	0
2017-08-21T06:20:00+00:00	182.27	5.32	14.6	1021.5	0
2017-08-21T06:30:00+00:00	188.08	5.28	14.6	1021.5	0
2017-08-21T06:40:00+00:00	183.39	5.09	14.7	1021.7	0
2017-08-21T06:50:00+00:00	182.73	5.44	14.6	1021.9	0
2017-08-21T07:00:00+00:00	184.71	5.12	14.6	1021.8	0
2017-08-21T07:10:00+00:00	179.53	4.43	14.8	1021.9	0
2017-08-21T07:20:00+00:00	179.94	4.71	14.8	1022	0
2017-08-21T07:30:00+00:00	178.17	4.63	14.8	1022.1	0
2017-08-21T07:40:00+00:00	172.14	3.67	14.8	1022.1	0
2017-08-21T07:50:00+00:00	165.05	2.76	14.6	1022.1	0
2017-08-21T08:00:00+00:00	160.67	3.24	14.7	1022.2	0
2017-08-21T08:10:00+00:00	166.16	3.2	14.8	1022.1	0
2017-08-21T08:20:00+00:00	178.76	4.73	14.9	1022.1	0
2017-08-21T08:30:00+00:00	173.06	4.19	14.8	1022	0
2017-08-21T08:40:00+00:00	170.92	3.45	14.9	1022	0
2017-08-21T08:50:00+00:00	162.16	2.7	15.1	1022.1	0
2017-08-21T09:00:00+00:00	157.33	2.23	15.1	1021.9	0
2017-08-21T09:10:00+00:00	160.75	2.84	15.3	1021.9	0
2017-08-21T09:20:00+00:00	170.38	3.1	15.4	1022	0
2017-08-21T09:30:00+00:00	163.67	2.46	15.6	1022	0
2017-08-21T09:40:00+00:00	149.59	3.08	15.7	1021.9	0
2017-08-21T09:50:00+00:00	139.39	4.25	15.9	1021.8	0
2017-08-21T10:00:00+00:00	133.42	5.22	16	1021.8	0
2017-08-21T10:10:00+00:00	136.48	4.57	16	1021.8	0
2017-08-21T10:20:00+00:00	133.66	4.88	16.2	1021.7	0
2017-08-21T10:30:00+00:00	132.44	4.4	16.5	1021.6	0
2017-08-21T10:40:00+00:00	135.09	3.99	16.7	1021.7	0
2017-08-21T10:50:00+00:00	135.81	4.1	16.8	1021.6	0
2017-08-21T11:00:00+00:00	138.09	3.84	16.9	1021.6	0
2017-08-21T11:10:00+00:00	131.12	4.51	17	1021.5	0
2017-08-21T11:20:00+00:00	125.98	3.43	17.1	1021.5	0
2017-08-21T11:30:00+00:00	135.47	3.46	17.3	1021.4	0
2017-08-21T11:40:00+00:00	135.85	2.6	17.3	1021.5	0
2017-08-21T11:50:00+00:00	139.46	2.36	17.6	1021.4	0
2017-08-21T12:00:00+00:00	141.41	2.37	17.7	1021.2	0
2017-08-21T12:10:00+00:00	137.6	2.69	17.9	1021.2	0
2017-08-21T12:20:00+00:00	132.82	3.05	18	1021.1	0
2017-08-21T12:30:00+00:00	127.73	2.38	18	1020.9	0
2017-08-21T12:40:00+00:00	114.53	1.47	18.1	1020.8	0
2017-08-21T12:50:00+00:00	115.44	1.71	18.2	1020.8	0
2017-08-21T13:00:00+00:00	111.76	1.24	18.3	1020.7	0
2017-08-21T13:10:00+00:00	108.49	1.24	18.3	1020.8	0
2017-08-21T13:20:00+00:00	104.82	1.42	18.4	1020.8	0
2017-08-21T13:30:00+00:00	103.6	1.36	18.6	1020.8	0
2017-08-21T13:40:00+00:00	112.5	1.23	18.7	1020.7	0
2017-08-21T13:50:00+00:00	125.54	1.21	18.7	1020.6	0
2017-08-21T14:00:00+00:00	164.41	1.15	18.8	1020.6	0
2017-08-21T14:10:00+00:00	102.7	1.48	18.8	1020.4	0
2017-08-21T14:20:00+00:00	93.89	1.23	18.9	1020.4	0
2017-08-21T14:30:00+00:00	62.05	1.2	18.9	1020.4	0
2017-08-21T14:40:00+00:00	58.76	1.21	19	1020.4	0
2017-08-21T14:50:00+00:00	70.55	1.96	19	1020.4	0
2017-08-21T15:00:00+00:00	76.27	1.48	19	1020.3	0
2017-08-21T15:10:00+00:00	81.58	1.31	19.1	1020.3	0
2017-08-21T15:20:00+00:00	195.04	0.95	19.1	1020.3	0
2017-08-21T15:30:00+00:00	180.07	1.08	19.2	1020.3	0
2017-08-21T15:40:00+00:00	181.55	1.23	19.3	1020.3	0
2017-08-21T15:50:00+00:00	201.23	1.13	19.3	1020.2	0
2017-08-21T16:00:00+00:00	211.25	1.18	19.4	1020.2	0
2017-08-21T16:10:00+00:00	143.35	1.34	19.4	1020.1	0
2017-08-21T16:20:00+00:00	88.11	1.23	19.4	1020.1	0
2017-08-21T16:30:00+00:00	68.28	1.33	19.4	1020	0
2017-08-21T16:40:00+00:00	92.87	1.24	19.4	1020.1	0
2017-08-21T16:50:00+00:00	45.11	1.15	19.3	1020	0
2017-08-21T17:00:00+00:00	113.42	1.23	19.3	1020	0
2017-08-21T17:10:00+00:00	87.37	1.22	19.3	1020	0
2017-08-21T17:20:00+00:00	90.5	1.33	19.3	1020	0
2017-08-21T17:30:00+00:00	181.63	1.21	19.2	1019.9	0
2017-08-21T17:40:00+00:00	157.04	1.23	19.2	1019.9	0
2017-08-21T17:50:00+00:00	140.04	1.78	19.2	1019.9	0
2017-08-21T18:00:00+00:00	122.17	3.44	19.1	1019.8	0
2017-08-21T18:10:00+00:00	115.74	2.49	19.1	1019.8	0
2017-08-21T18:20:00+00:00	108.72	1.55	19.1	1019.9	0
2017-08-21T18:30:00+00:00	107.92	1.43	19.1	1020	0
2017-08-21T18:40:00+00:00	109.94	1.63	19	1020	0
2017-08-21T18:50:00+00:00	113.07	1.15	19	1020.1	0
2017-08-21T19:00:00+00:00	114.09	1.1	19	1020.2	0
2017-08-21T19:10:00+00:00	111.68	1.17	19	1020.3	0
2017-08-21T19:20:00+00:00	110.08	1.26	19	1020.3	0
2017-08-21T19:30:00+00:00	112.55	1.39	19	1020.1	0
2017-08-21T19:40:00+00:00	121.34	2.5	19	1020.1	0
2017-08-21T19:50:00+00:00	118.73	2.17	18.9	1020.1	0
2017-08-21T20:00:00+00:00	112.03	1.62	19	1020.2	0
2017-08-21T20:10:00+00:00	122.23	1.83	18.9	1020.2	0
2017-08-21T20:20:00+00:00	127.15	2.42	18.9	1020.2	0
2017-08-21T20:30:00+00:00	133.2	1.82	18.8	1020.3	0
2017-08-21T20:40:00+00:00	143	1.4	18.8	1020.4	0
2017-08-21T20:50:00+00:00	141.63	1.23	18.8	1020.4	0
2017-08-21T21:00:00+00:00	145.35	1.41	18.8	1020.4	0
[truncated: 32,273 more rows]
